# Supplementary material for: Comparative genomics reveals the high diversity and adaptation strategies of Polaromonas from polar environments
Source: BMC Genomics. 2025 Mar 14;26:248. doi: 10.1186/s12864-025-11410-6 (PMC11907789; doi:10.1186/s12864-025-11410-6)
Supplement: Supplementary file 1 — Supplementary Material 1 [file 12864_2025_11410_MOESM1_ESM.xlsx]

## Sheet: Table S1
Table S1 Summary of genomic features of Polaromonas and sampling information
	Assembly Accession	Organism Name	Completeness(%)	Contamination	Genome size(Mb)	GC(%)	coding density（%）	CDSs	Assembly BioSample Accession	metagenome source	Geographic Location	Latitude and Longitude
GCA_000013865	GCA_000013865.1	Polaromonas sp. JS666	100	0.76	5.89868	62	88.4	5657	SAMN02598293	cell culture
GCA_000015505	GCA_000015505.1	Polaromonas naphthalenivorans CJ2	100	0.5	5.36614	61.7	88.8	5014	SAMN02598302	cell culture	coal-tar-contaminated surface sediments from South Glens Falls, NY, USA.	43.30N 73.64W
GCA_000282655	GCA_000282655.1	Polaromonas sp. CF318	100	0.11	5.00882	64.9	89.9	4684	SAMN00839626	cell culture	P. deltoides at sites along the Caney Fork River in central Tennessee and at Yadkin River in North Carolina, USA.	40.45N 111.70W
GCA_000751355	GCA_000751355.1	Polaromonas sp. CG9_12	100	0.65	4.90454	61.4	87.7	4585	SAMEA2591371	cell culture	Antarctica
GCA_001598235	GCA_001598235.1	Polaromonas jejuensis NBRC 106434	100	0.95	5.13465	62.9	89	4842	SAMD00046740	cell culture	Halla Mountain on Jeju Island, Republic of Korea.	33.36N 126.53E
GCA_002001015	GCA_002001015.1	Polaromonas sp. A23	100	0	4.57883	61.1	90.3	4337	SAMN06289802	cell culture	Norway:glacial foreland till	59N 8.46888999W
GCA_002278925	GCA_002278925.1	Polaromonas sp. 39-63-25	100	0.62	4.83167	63	89.2	4681	SAMN06622221	mine drainage metagenome	Canada: Ontario	46.65 N 81.32 W
GCA_002281265	GCA_002281265.1	Polaromonas sp. 35-63-35	100	0.84	4.9125	62.9	89.1	4766	SAMN06622316	mine drainage metagenome	Canada: Ontario	46.65 N 81.32 W
GCA_002281715	GCA_002281715.1	Polaromonas sp. 16-63-31	100	0.52	4.91376	62.9	88.9	4753	SAMN06622284	mine drainage metagenome	Canada: Ontario	46.65 N 81.32 W
GCA_002281895	GCA_002281895.1	Polaromonas sp. 24-63-21	100	2.01	5.06682	62.7	89.2	4923	SAMN06622265	mine drainage metagenome	Canada: Ontario	46.65 N 81.32 W
GCA_002282035	GCA_002282035.1	Polaromonas sp. 17-63-33	100	1.29	5.11581	62.5	89.3	4963	SAMN06622244	mine drainage metagenome	Canada: Ontario	46.65 N 81.32 W
GCA_002379085	GCA_002379085.1	Polaromonas sp. AET17H-212	100	0.07	4.64686	63.8	89.7	4372	SAMN06675006	cell culture	Canada: Northern Saskatchewan, Key Lake	57.32N 105.63W
GCA_002379095	GCA_002379095.1	Polaromonas sp. AER18D-145	100	0.86	4.8224	63.5	89.1	4547	SAMN06675001	cell culture	Canada: Northern Saskatchewan, Key Lake	57.32N 105.63W
GCA_002413395	GCA_002413395.1	Polaromonas sp. UBA5171	100	0.09	3.99624	59.1	89.1	3981	SAMN06451875	soil metagenome	Canada: Axel Heiberg Island,Nunavut	79.83N 91.26W
GCA_026400075	GCA_026400075.1	Polaromonas sp.	100	5.06	3.64823	62.1	84.5	3448	SAMN30026379	freshwater metagenome	France: Besse-et-Saint-Anastaise, Lac Pavin	45.4990 N 2.8869 E
GCA_035428125	GCA_035428125.1	Polaromonas sp.	100	1.76	4.41339	63.5	89.6	4241	SAMN32867227	wastewater metagenome	Canada	46.65 N 81.32 W
GCA_035428705	GCA_035428705.1	Polaromonas sp.	100	0.71	4.4261	63.5	90.2	4266	SAMN32867210	wastewater metagenome	Canada	46.65 N 81.32 W
GCA_035638815	GCA_035638815.1	Polaromonas sp.	100	0.1	3.73869	59.4	91.1	3612	SAMN37946562	soil metagenome	Peru: Puca Glacier chronosequence	13.77333333 S 71.07138889 W
GCA_900103405	GCA_900103405.1	Polaromonas sp. JS666	100	0.06	5.07253	64.7	90.9	4720	SAMN05720382	cell culture
GCA_900112285	GCA_900112285.1	Polaromonas sp. OV174	100	0.77	4.53151	61.3	89.4	4289	SAMN05216344	cell culture
GCA_900116715	GCA_900116715.1	Polaromonas sp. YR568	100	0.21	4.8275	62.8	91	4451	SAMN05216350	cell culture
GCF_003711205	GCA_003711205.1	Polaromonas sp. SP1	100	0	4.50749	63.1	89.8	4146	SAMN09644607	cell culture	South Korea	35.91N 127.77E
GCF_009664225	GCA_009664225.1	Polaromonas sp. Pch-P	100	0	4.50734	63.1	89.9	4210	SAMN12726554	cell culture	South Korea	35.91N 127.77E
GCF_010365105	GCA_010365105.1	Polaromonas sp.	100	1.64	4.50624	61.5	88	4108	SAMN12810504	glacier metagenome	Antarctica	69.416091 S 76.269958 E
GCF_012584515	GCA_012584515.1	Polaromonas vacuolata	100	1.43	3.83769	52.1	88.9	3462	SAMN14483341	cell culture	Antarctica: Anvers Island Beneath sea ice. Antarctic waters off the Palmer Peninsula near the U.S. Palmer Station	64.55 S 63.58 W
GCF_014641715	GCA_014641715.1	Polaromonas eurypsychrophila	100	0.23	4.16193	61.6	89.9	3940	SAMD00245041	cell culture	Muztagh Glacier,Tibet, China.	35.78N 76.31E
GCF_015751795	GCA_015751795.1	Polaromonas sp. CG_9.2	100	0.05	4.15285	60.1	87.9	3794	SAMN16784367	cell culture	Antarctica: Cotton Glacier	77.1167 S 161.667 E
GCF_015752205	GCA_015752205.1	Polaromonas sp. CG_9.7	100	0.05	4.15264	60.1	87.9	3793	SAMN16784377	cell culture	Antarctica: Cotton Glacier	77.1167 S 161.667 E
GCF_015752225	GCA_015752225.1	Polaromonas sp. CG_9.11	100	0.67	4.26793	61.4	86.7	3962	SAMN16784365	cell culture	Antarctica: Cotton Glacier	77.1167 S 161.667 E
GCF_029892315	GCA_029892315.1	Polaromonas sp. CG_23.6	100	0.07	4.51136	60	88	4200	SAMN15738716	cell culture	Antarctica: Cotton Glacier	77.1167 S 161.667 E
GCF_029945685	GCA_029945685.1	Polaromonas sp.	100	0.16	4.74178	63.3	89.9	4469	SAMN32487141	freshwater sediment metagenome	Antarctica	62.1770 S 58.9211 W
GCF_029945925	GCA_029945925.1	Polaromonas sp.	100	3.23	4.78126	63.2	89.3	4470	SAMN32487128	freshwater sediment metagenome	Antarctica	62.1850 S 58.9111 W
GCF_030653575	GCA_030653575.1	Polaromonas sp.	100	9.2	4.4208	63.8	89.4	4154	SAMN36304490	groundwater metagenome	Canada: Alberta	54.58 N 110.81 W
GCF_030679725	GCA_030679725.1	Polaromonas sp.	100	10.06	4.53464	63.7	87.6	4322	SAMN36729513	groundwater metagenome	Canada: Alberta	52.68 N 113.60 W
GCF_030680935	GCA_030680935.1	Polaromonas sp.	100	1.36	3.85479	61.7	90.5	3690	SAMN36729558	groundwater metagenome	Canada: Alberta	52.94 N 113.37 W
GCF_030684785	GCA_030684785.1	Polaromonas sp.	100	1.45	4.82189	63.3	88.7	4605	SAMN36729642	groundwater metagenome	Canada: Alberta	52.42 N 110.61 W
GCF_030689685	GCA_030689685.1	Polaromonas sp.	100	0.22	4.11301	61.5	89.8	3979	SAMN36729828	groundwater metagenome	Canada: Alberta	51.11 N 115.37 W
GCA_035984465	GCA_035984465.1	Polaromonas sp. CG_9.5	99.99	0.14	3.80387	60.2	88.6	3482	SAMN37145089	cell culture	Antarctica: Cotton Glacier	77.1167 S 161.667 E
GCF_012927485	GCA_012927485.1	Polaromonas sp.	99.99	0.01	3.51076	57.7	89.1	3335	SAMN14614521	glacier metagenome	Iceland: Mulakvisl, Kotlujokull Glacier	63.5350 N 18.8404 W
GCF_013817205	GCA_013817205.1	Polaromonas sp.	99.99	0.61	3.77145	62.2	89.4	3638	SAMN15052216	soil metagenome	Antarctica: Mackay Glacier regions, Mount Seuss	77.011 S 161.426 E
GCF_033446725	GCF_033446725.1	Polaromonas sp. SM01	99.97	0.26	4.58843	61.8	90.3	4307	SAMN38033633	cell culture	Antarctica	62.22903S 58.70958 W
GCA_030654695	GCA_030654695.1	Polaromonas sp.	99.87	2.54	3.44504	57.8	92.6	3337	SAMN36304068	groundwater metagenome	Canada: Alberta	55.62 N 111.08 W
GCA_035428775	GCA_035428775.1	Polaromonas sp.	99.82	0.34	3.90334	62.7	86.8	3574	SAMN32867207	wastewater metagenome	Canada	46.65 N 81.32 W
GCA_002381615	GCA_002381615.1	Polaromonas sp. UBA4122	99.79	0.49	4.16932	59.6	86.4	4002	SAMN06453216	soil metagenome	Canada: Axel Heiberg Island,Nunavut	79.83N 91.26W
GCA_035429145	GCA_035429145.1	Polaromonas sp.	99.69	0.12	3.87787	62.7	86.9	3562	SAMN32867192	wastewater metagenome	Canada	46.65 N 81.32 W
GCF_029945485	GCA_029945485.1	Polaromonas sp.	99.67	1.72	4.61537	63.6	90.3	4335	SAMN32487151	freshwater sediment metagenome	Antarctica	62.1937 S 58.9672 W
GCF_012927455	GCA_012927455.1	Polaromonas sp.	99.64	0.23	4.47069	60.7	88.2	4116	SAMN14614523	glacier metagenome	Canada: Robertson Glacier	50.7333 N 115.3333 W
GCF_030692545	GCA_030692545.1	Polaromonas sp.	99.28	22.34	5.07097	63.6	87.4	4848	SAMN36729671	groundwater metagenome	Canada: Alberta	52.65 N 111.38 W
GCA_031424935	GCA_031424935.1	Polaromonas sp.	99.26	3.24	3.58004	55.8	90.7	3434	SAMN29840428	freshwater sediment metagenome	Switzerland: Val Roseg glacier stream	46.4119 N 9.8605 E
GCA_000709345	GCA_000709345.1	Polaromonas glacialis	98.96	1.63	5.28404	62.3	88	4932	SAMN02730072	cell culture	Norway:glacial foreland till	61.51N 6.82E
GCA_030697125	GCA_030697125.1	Polaromonas sp.	98.76	7.98	3.45855	62.2	83.3	3427	SAMN36730134	groundwater metagenome	Canada: Alberta	51.92 N 114.56 W
GCA_031386895	GCA_031386895.1	Polaromonas sp.	98.66	2.65	3.38747	56.5	87.9	3348	SAMN29838838	freshwater sediment metagenome	Switzerland: Otemma glacier stream	45.9388 N 7.4198 E
GCF_030698065	GCA_030698065.1	Polaromonas sp.	97.7	7.8	4.36983	63.7	87.2	4184	SAMN36730066	groundwater metagenome	Canada: Alberta	51.19 N 113.24 W
GCA_028291985	GCA_028291985.1	Polaromonas sp.	97.56	1.34	3.58468	60.5	87.3	3324	SAMN17837667	soil metagenome	USA:Wyoming	43.08N 107.29W
GCA_031423655	GCA_031423655.1	Polaromonas sp.	97.37	2.27	3.56378	59.8	81.5	3451	SAMN29840491	freshwater sediment metagenome	Switzerland: Val Roseg glacier stream	46.4105 N 9.8620 E
GCA_945881975	GCA_945881975.1	Polaromonas sp. YR568	97.18	1.58	4.21341	62.3	89.1	3987	SAMEA110379737	freshwater metagenome	Czech Republic	50.179564N 12.584932E
GCA_031363755	GCA_031363755.1	Polaromonas sp.	97.13	1	3.1395	61	86.1	2938	SAMN29838197	freshwater sediment metagenome	Switzerland: Otemma glacier stream	45.9371 N 7.4164 E
GCA_025352405	GCA_025352405.1	Polaromonas sp.	96.78	2.06	3.78047	57.7	86.7	3682	SAMN30205640	rock metagenome	Uganda: Stanley glacier	0.3758 N 29.8785 E
GCA_945878995	GCA_945878995.1	Polaromonas sp. YR568	96.49	1.81	4.14527	62	87.5	3987	SAMEA110380200	freshwater metagenome	Czech Republic	50.539746N 13.645342E
GCF_016185115	GCA_016185115.1	Polaromonas sp.	96.07	1.76	4.81206	59.7	90.6	4586	SAMN15435090	groundwater metagenome	USA: California, Middletown	38.67742 N 122.57119 W
GCA_031375865	GCA_031375865.1	Polaromonas sp.	95.84	6.38	3.9795	59.9	78.1	3907	SAMN29838600	freshwater sediment metagenome	Switzerland: Otemma glacier stream	45.9374 N 7.4158 E
GCA_035429445	GCA_035429445.1	Polaromonas sp.	95.82	3.1	4.70261	63.4	89.9	4606	SAMN32867181	wastewater metagenome	Canada	46.65 N 81.32 W
GCA_030683285	GCA_030683285.1	Polaromonas sp.	95.53	4.57	3.85098	61.5	90	3690	SAMN36729460	groundwater metagenome	Canada: Alberta	52.33 N 112.76 W
GCF_031411155	GCA_031411155.1	Polaromonas sp.	95.42	4.17	3.85772	63.7	86.2	3676	SAMN29839791	freshwater sediment metagenome	Switzerland: Val Roseg glacier stream	46.4115 N 9.8612 E
GCF_029945895	GCA_029945895.1	Polaromonas sp.	95.33	0.58	4.12157	63.8	89.3	3848	SAMN32487130	freshwater sediment metagenome	Antarctica	62.1850 S 58.9111 W
GCA_031396485	GCA_031396485.1	Polaromonas sp.	95.14	1.73	4.40604	60.8	84.5	4207	SAMN29839437	freshwater sediment metagenome	Switzerland: Val Sorey glacier stream	45.9200 N 7.2602 E
GCA_025363315	GCA_025363315.1	Polaromonas sp.	95.06	4.31	3.56805	57	85.7	3603	SAMN30205606	rock metagenome	Uganda: Stanley glacier	0.3758 N 29.8785 E
GCF_012927415	GCA_012927415.1	Polaromonas sp.	94.83	1.58	3.6479	59.7	85.6	3489	SAMN14614524	glacier metagenome	Canada: Robertson Glacier	50.7333 N 115.3333 W
GCA_035428925	GCA_035428925.1	Polaromonas sp.	94.56	1.12	4.3641	63.4	89.9	4195	SAMN32867203	wastewater metagenome	Canada	46.65 N 81.32 W
GCA_031364265	GCA_031364265.1	Polaromonas sp.	94.54	8.31	3.59695	61.3	77.3	3621	SAMN29838170	freshwater sediment metagenome	Switzerland: Otemma glacier stream	45.9371 N 7.4164 E
GCA_030645205	GCA_030645205.1	Polaromonas sp.	93.79	9.47	3.98514	64.6	85.1	3905	SAMN36304339	groundwater metagenome	Canada: Alberta	57.04 N 111.93 W
GCF_030698095	GCA_030698095.1	Polaromonas sp.	93.79	10.2	4.63078	62.8	87.9	4314	SAMN36730065	groundwater metagenome	Canada: Alberta	51.19 N 113.24 W
GCA_030646735	GCA_030646735.1	Polaromonas sp.	93.62	7.97	2.99502	62.2	85	2959	SAMN36304332	groundwater metagenome	Canada: Alberta	57.04 N 111.93 W
GCA_031426775	GCA_031426775.1	Polaromonas sp.	93.37	3.06	4.42591	63.8	82.6	4313	SAMN35042114	groundwater metagenome	Germany: Hainich National Park, well H52 of the Hainich Critical Zone Exploratory	51.1150842 N 10.4479713 E
GCA_031417995	GCA_031417995.1	Polaromonas sp.	93.27	2.04	3.62642	56.9	90.5	3546	SAMN29839973	freshwater sediment metagenome	Switzerland: Val Roseg glacier stream	46.4078 N 9.8653 E
GCA_031410335	GCA_031410335.1	Polaromonas sp.	93.22	4.41	3.29014	57.7	90	3225	SAMN29839829	freshwater sediment metagenome	Switzerland: Val Roseg glacier stream	46.4105 N 9.8619 E
GCA_036676035	GCA_036676035.1	Polaromonas sp.	93.1	1.54	4.2969	62.8	88.8	4071	SAMN21891898	soil metagenome		37.90 N 114.680 E
GCA_030646095	GCA_030646095.1	Polaromonas sp.	92.84	27.99	4.74626	63.7	80.3	4728	SAMN36304349	groundwater metagenome	Canada: Alberta	57.04 N 111.93 W
GCA_002256925	GCA_002256925.1	Polaromonas sp. 28-63-22	92.55	1.15	3.12382	62.6	81.7	3053	SAMN06622298	mine drainage metagenome	Canada: Ontario	46.65 N 81.32 W
GCA_031414215	GCA_031414215.1	Polaromonas sp.	92.34	3.36	3.27807	55.9	91.9	3225	SAMN29839931	freshwater sediment metagenome	Switzerland: Val Roseg glacier stream	46.4077 N 9.8651 E
GCA_030683705	GCA_030683705.1	Polaromonas sp.	92.06	5	4.10942	64.3	88.8	3887	SAMN36729433	groundwater metagenome	Canada: Alberta	52.33 N 112.76 W
GCA_027308165	GCA_027308165.1	Polaromonas sp.	91.95	1.87	3.79657	62.6	86.1	3563	SAMN28081314	mine drainage metagenome	Canada: Ontario	46.65 N 81.32 W
GCA_031412235	GCA_031412235.1	Polaromonas sp.	91.95	3.26	3.65596	57.5	85.3	3647	SAMN29839735	freshwater sediment metagenome	Switzerland: Val Roseg glacier stream	46.4119 N 9.8605 E
GCA_945907175	GCA_945907175.1	Polaromonas sp. YR568	91.62	3.19	3.15965	57.5	87.6	3120	SAMEA110380554	freshwater metagenome	Switzerland	47.300659N 8.578777E
GCA_025361825	GCA_025361825.1	Polaromonas sp.	91.15	5.38	3.15059	57	84.4	3210	SAMN30205984	sediment metagenome	Uganda: Stanley glacier	0.3758 N 29.8785 E
GCA_023259235	GCA_023259235.1	Polaromonas sp.	90.98	0.69	3.21554	61	85	3179	SAMN19017547	groundwater metagenome	New Zealand: Canterbury region	43.76S 171.164E
GCA_027312595	GCA_027312595.1	Polaromonas sp.	89.39	2.28	3.68122	62.7	87.1	3419	SAMN28081091	mine drainage metagenome	Canada: Ontario	46.65 N 81.32 W
GCA_031360275	GCA_031360275.1	Polaromonas sp.	89.36	6.24	3.92923	62.4	83.6	3828	SAMN29838033	freshwater sediment metagenome	Switzerland: Otemma glacier stream	45.9334 N 7.4093 E
GCA_030698005	GCA_030698005.1	Polaromonas sp.	89.2	1.81	3.76637	61.6	90.7	3581	SAMN36730067	groundwater metagenome	Canada: Alberta	51.19 N 113.24 W
GCF_030682935	GCA_030682935.1	Polaromonas sp.	88.98	3.45	3.58641	62	85.1	3481	SAMN36729366	groundwater metagenome	Canada: Alberta	51.29 N 114.42 W
GCA_025362315	GCA_025362315.1	Polaromonas sp.	88.96	6.26	3.48441	55.9	89.8	3477	SAMN30205784	rock metagenome	Uganda: Stanley glacier	0.3758 N 29.8785 E
GCA_013824015	GCA_013824015.1	Polaromonas sp.	88.93	1.22	3.80473	65.1	88.3	3618	SAMN08286334	freshwater metagenome	USA: Illinois, Champaign	40.13 N 88.36 W
GCF_018780625	GCA_018780625.1	Polaromonas sp.	88.77	2.97	3.62212	62.6	87.2	3470	SAMN16635728	groundwater metagenome	Germany: Hainich National Park, Hainich Critical Zone Exploratory	51.1150842 N 10.4479713 E
GCA_025359325	GCA_025359325.1	Polaromonas sp.	88.51	8	3.46036	56.5	87.4	3438	SAMN30205787	rock metagenome	Uganda: Stanley glacier	0.3758 N 29.8785 E
GCA_028292745	GCA_028292745.1	Polaromonas sp.	88.35	2.05	3.77602	61.7	85.5	3382	SAMN17837630	soil metagenome	USA:Wyoming	51.08N 99.29W
GCA_030655375	GCA_030655375.1	Polaromonas sp.	88.13	8.58	4.802	64.7	89	4362	SAMN36304035	groundwater metagenome	Canada: Alberta	54.30 N 113.48 W
GCA_021153985	GCA_021153985.1	Polaromonas sp.	88.12	0.14	4.51158	62.6	88.2	4211	SAMN10827375	rhizosphere metagenome	USA: Hopland, CA	39.000970 N 123.082970 W
GCA_025363125	GCA_025363125.1	Polaromonas sp.	87.88	6.81	3.90641	57.1	86.6	3856	SAMN30205645	rock metagenome	Uganda: Stanley glacier	0.3758 N 29.8785 E
GCA_031417695	GCA_031417695.1	Polaromonas sp.	87.83	3.32	3.22508	56.5	83.6	3308	SAMN29839989	freshwater sediment metagenome	Switzerland: Val Roseg glacier stream	46.4078 N 9.8653 E
GCA_945878265	GCA_945878265.1	Polaromonas sp. YR568	87.8	1.12	2.90937	57.7	87.1	2908	SAMEA110380445	freshwater metagenome	Austria	47.851155N 13.805195E
GCA_946479075	GCA_946479075.1	uncultured Polaromonas sp.	87.71	2	3.60342	63.8	86.7	3469	SAMEA110698795	rhizosphere metagenome	United Kingdom	56.45139N 3.074722E
GCA_031365795	GCA_031365795.1	Polaromonas sp.	87.69	5.08	3.55817	59.9	80.2	3507	SAMN29838099	freshwater sediment metagenome	Switzerland: Otemma glacier stream	45.9369 N 7.4144 E
GCA_030655465	GCA_030655465.1	Polaromonas sp.	87.61	7.07	3.83701	63.6	87.2	3765	SAMN36304029	groundwater metagenome	Canada: Alberta	54.30 N 113.48 W
GCA_021731285	GCA_021731285.1	Polaromonas sp.	87.56	3.03	3.99864	61.6	90.1	3813	SAMN14080624	drinking water metagenome	Netherlands	52.22 N 4.53 E
GCA_030693945	GCA_030693945.1	Polaromonas sp.	87.56	6.57	3.67335	63.3	77.7	3644	SAMN36729684	groundwater metagenome	Canada: Alberta	52.65 N 111.38 W
GCA_017886415	GCA_017886415.1	Polaromonas sp.	87.36	3.25	3.19341	60.6	81	3063	SAMN18128054	ice metagenome	Canada: Allen Bay	74.44 N 95.03 W
GCA_030650875	GCA_030650875.1	Polaromonas sp.	87.29	3.53	3.2288	62.7	86.4	3105	SAMN36304127	groundwater metagenome	Canada: Alberta	55.45 N 111.33 W
GCA_031409395	GCA_031409395.1	Polaromonas sp.	87.07	2.42	3.09751	62	84.3	2896	SAMN29839875	freshwater sediment metagenome	Switzerland: Val Roseg glacier stream	46.4077 N 9.8651 E
GCA_025359525	GCA_025359525.1	Polaromonas sp.	86.31	2.13	2.57163	57.2	85.9	2560	SAMN30205904	sediment metagenome	Uganda: Stanley glacier	0.3758 N 29.8785 E
GCA_031427075	GCA_031427075.1	Polaromonas sp.	86.05	5.14	2.91357	61.6	78.1	2969	SAMN29840775	freshwater sediment metagenome	Switzerland: Val Roseg glacier stream	46.4061 N 9.8683 E
GCA_945860515	GCA_945860515.1	Polaromonas sp. YR568	85.96	2.05	2.93813	57.5	87.6	2911	SAMEA110379546	freshwater metagenome	Italy	45.966667N 8.65E
GCA_036506595	GCA_036506595.1	Polaromonas sp.	85.88	3.65	4.2267	62.3	84.5	4036	SAMN37957922	soil metagenome	USA	41.1681 N 96.4109 W
GCA_031375685	GCA_031375685.1	Polaromonas sp.	85.58	4.43	2.73192	56.7	82.1	2866	SAMN29838610	freshwater sediment metagenome	Switzerland: Otemma glacier stream	45.9374 N 7.4158 E
GCA_031386705	GCA_031386705.1	Polaromonas sp.	85.52	3.46	2.61618	59.2	82.3	2709	SAMN29838842	freshwater sediment metagenome	Switzerland: Otemma glacier stream	45.9388 N 7.4198 E
GCA_030655515	GCA_030655515.1	Polaromonas sp.	84.84	5.58	2.65218	62.4	90.4	2552	SAMN36304026	groundwater metagenome	Canada: Alberta	54.30 N 113.48 W
GCA_031424555	GCA_031424555.1	Polaromonas sp.	84.73	4.02	2.90611	59.2	76.1	3156	SAMN29840448	freshwater sediment metagenome	Switzerland: Val Roseg glacier stream	46.4105 N 9.8620 E
GCA_016649665	GCA_016649665.1	Polaromonas sp.	84.47	7.34	3.87452	59.5	81.3	4049	SAMN16871455	permafrost metagenome	Russia:Cape Chukochii, East Siberian Sea	70.05 N 159.55 E
GCA_031361465	GCA_031361465.1	Polaromonas sp.	84.21	5.66	3.35396	63.9	75.5	3410	SAMN29837992	freshwater sediment metagenome	Switzerland: Otemma glacier stream	45.9334 N 7.4093 E
GCA_030694565	GCA_030694565.1	Polaromonas sp.	84.12	2.67	3.34541	62	85.5	3329	SAMN36729650	groundwater metagenome	Canada: Alberta	52.65 N 111.38 W
GCA_026786065	GCA_026786065.1	Polaromonas sp.	83.88	1.39	2.92886	63	81.5	2788	SAMN22183900	glacier metagenome	Antarctica: Taylor Valley, Canada Glacier	77.61012 S 162.95497 E
GCA_031365885	GCA_031365885.1	Polaromonas sp.	83.66	1.93	3.41163	59.8	84.8	3355	SAMN29838094	freshwater sediment metagenome	Switzerland: Otemma glacier stream	45.9369 N 7.4144 E
GCA_031431575	GCA_031431575.1	Polaromonas sp.	83.6	2.81	3.23272	56.2	82.8	3299	SAMN29840552	freshwater sediment metagenome	Switzerland: Val Roseg glacier stream	46.4077 N 9.8651 E
GCA_036795185	GCA_036795185.1	Polaromonas sp.	83.53	3.97	3.31216	61.5	79.1	3688	SAMN28749572	water metagenome	USA	37.09056067N 95.71296331W
GCA_024703855	GCA_024703855.1	Polaromonas sp. P2-4	83.42	7.54	5.98402	61.3	86.3	7660	SAMN23078435	cell culture	Russia: Shulgan-Tash cave, Bashkiria	53.04N 57.06E
GCA_031370115	GCA_031370115.1	Polaromonas sp.	83.03	1.79	3.19379	60.2	77.6	3245	SAMN29838410	freshwater sediment metagenome	Switzerland: Otemma glacier stream	45.9334 N 7.4093 E
GCA_025362825	GCA_025362825.1	Polaromonas sp.	82.83	6.71	4.12778	59.2	83.4	4087	SAMN30205664	rock metagenome	Uganda: Stanley glacier	0.3758 N 29.8785 E
GCA_028291905	GCA_028291905.1	Polaromonas sp.	82.8	5.07	4.33727	63.8	81.4	4060	SAMN17837673	soil metagenome	USA:Wyoming	43.08N 107.29W
GCA_031422575	GCA_031422575.1	Polaromonas sp.	82.2	3.74	3.01145	56.3	79.9	3134	SAMN29840332	freshwater sediment metagenome	Switzerland: Val Roseg glacier stream	46.4143 N 9.8588 E
GCA_031419775	GCA_031419775.1	Polaromonas sp.	81.99	5.65	2.5364	58.7	83.7	2597	SAMN29840265	freshwater sediment metagenome	Switzerland: Val Roseg glacier stream	46.4154 N 9.8581 E
GCA_031393945	GCA_031393945.1	Polaromonas sp.	81.97	1.06	2.66879	56.4	82.1	2750	SAMN29839055	freshwater sediment metagenome	Switzerland: Otemma glacier stream	45.9368 N 7.4178 E
GCA_019508185	GCA_019508185.1	Polaromonas sp.	81.69	2.52	2.77167	62	72.3	3065	SAMN13905904	soil metagenome	USA: Hopland, CA	38.9730 N 123.1164 W
GCA_025358905	GCA_025358905.1	Polaromonas sp.	81.45	6.65	2.8075	57.3	85.5	2795	SAMN30205854	sediment metagenome	Uganda: Stanley glacier	0.3758 N 29.8785 E
GCA_031427595	GCA_031427595.1	Polaromonas sp.	81.17	5.05	2.69993	59.5	79.3	2820	SAMN29840751	freshwater sediment metagenome	Switzerland: Val Roseg glacier stream	46.4061 N 9.8683 E
GCA_945867795	GCA_945867795.1	Polaromonas sp. YR568	81.16	3.34	2.87833	62.7	83.3	2832	SAMEA110379359	freshwater metagenome	Austria	47.350545N 8.677677E
GCA_025351605	GCA_025351605.1	Polaromonas sp.	81.08	1.12	2.72299	57.3	86.1	2705	SAMN30205773	rock metagenome	Uganda: Stanley glacier	0.3758 N 29.8785 E
GCA_945896805	GCA_945896805.1	Polaromonas sp. YR568	81.05	1.03	3.09028	57.5	88.9	3026	SAMEA110380358	freshwater metagenome	Switzerland	46.683333N 7.716667E
GCA_028292045	GCA_028292045.1	Polaromonas sp.	80.95	2.1	3.30348	62.8	86.2	3182	SAMN17837662	soil metagenome	USA:Wyoming	43.08N 107.29W
GCA_024703815	GCA_024703815.1	Polaromonas sp. P1(28)-13	80.92	8.52	6.41255	61.1	86	8384	SAMN23078433	cell culture	Russia: Shulgan-Tash cave, Bashkiria	53.04N 57.06E
GCA_945867705	GCA_945867705.1	Polaromonas sp. YR568	80.9	2.71	3.32559	62.7	85	3217	SAMEA110379880	freshwater metagenome	Czech Republic	50.654974N 13.948885E
GCA_030680095	GCA_030680095.1	Polaromonas sp.	80.65	3.65	3.15083	63.7	74.9	3302	SAMN36729590	groundwater metagenome	Canada: Alberta	52.94 N 113.37 W
GCA_034680305	GCA_034680305.1	Polaromonas sp.	80.44	3.38	2.89188	63.9	85.5	2788	SAMN38481182	freshwater metagenome	Sweden: Uppsala	59.852955 N 17.640972 E
GCA_003454315	GCA_003454315.1	Polaromonas sp.	80.34	2.59	4.19449	59.5	82.7	4178	SAMN08017834	soil metagenome
GCA_028292345	GCA_028292345.1	Polaromonas sp.	79.72	3.71	3.45202	64.4	83.3	3267	SAMN17837650	soil metagenome	USA:Wyoming	43.08N 107.29W
GCA_031428375	GCA_031428375.1	Polaromonas sp.	79.71	0.86	2.4758	62	78.9	2493	SAMN29840711	freshwater sediment metagenome	Switzerland: Val Roseg glacier stream	46.4073 N 9.8656 E
GCA_002281935	GCA_002281935.1	Polaromonas sp. 24-62-144	79.62	0.41	3.01451	62.5	81.8	2999	SAMN06622259	mine drainage metagenome	Canada: Ontario	46.65 N 81.32 W
GCA_014377925	GCA_014377925.1	Polaromonas sp.	79.54	8.35	3.38304	56.8	85.2	3364	SAMN14819158	glacier metagenome	Greenland: the Little Firn glacier in the Knuths Fjeld	81.566 N 16.363 W
GCA_031363735	GCA_031363735.1	Polaromonas sp.	79.36	3.39	2.8457	60.1	77.3	2937	SAMN29838198	freshwater sediment metagenome	Switzerland: Otemma glacier stream	45.9371 N 7.4164 E
GCA_031381255	GCA_031381255.1	Polaromonas sp.	79.23	7.72	3.90457	60	73.6	4145	SAMN29839016	freshwater sediment metagenome	Switzerland: Otemma glacier stream	45.9368 N 7.4178 E
GCA_004293655	GCA_004293655.1	Polaromonas sp.	79.18	0.1	2.22475	58	87.9	2093	SAMN10167042	microbial mat metagenome	USA: California, Eel River, Cedar Creek	39.841178 N 123.706355 W
GCA_031421355	GCA_031421355.1	Polaromonas sp.	79.17	2.93	3.02991	60.2	76.7	3112	SAMN29840187	freshwater sediment metagenome	Switzerland: Val Roseg glacier stream	46.4061 N 9.8682 E
GCA_031360565	GCA_031360565.1	Polaromonas sp.	79.11	3.73	2.41581	59.2	82.8	2458	SAMN29838018	freshwater sediment metagenome	Switzerland: Otemma glacier stream	45.9334 N 7.4093 E
GCA_014376885	GCA_014376885.1	Polaromonas sp.	78.54	2.22	2.59553	64.8	83.9	2447	SAMN14819210	glacier metagenome	Greenland: the Little Firn glacier in the Knuths Fjeld	81.566 N 16.363 W
GCA_028714135	GCA_028714135.1	Polaromonas sp.	78.54	0.87	2.50248	61.2	85.9	2443	SAMN32731762	landfill metagenome	USA	38.96 N 75.67 W
GCA_031421375	GCA_031421375.1	Polaromonas sp.	78.54	1.09	2.33105	61.9	79.2	2320	SAMN29840184	freshwater sediment metagenome	Switzerland: Val Roseg glacier stream	46.4061 N 9.8682 E
GCA_013205645	GCA_013205645.1	Polaromonas sp.	78.41	4.33	2.54994	58.8	83.9	2640	SAMN14944483	aquatic metagenome	Canada:Ellesmere Island, Lake A	82.59 N 75.26 W
GCA_945871335	GCA_945871335.1	Polaromonas sp. YR568	78.29	5.92	2.4428	59	87.5	2423	SAMEA110379980	freshwater metagenome	Czech Republic	50.654974N 13.948885E
GCA_030698305	GCA_030698305.1	Polaromonas sp.	78.22	2.6	3.79492	63.9	72.4	4052	SAMN36730043	groundwater metagenome	Canada: Alberta	51.30 N 112.95 W
GCA_036675725	GCA_036675725.1	Polaromonas sp.	78.21	3.2	3.70531	63.2	81.4	3532	SAMN21891917	soil metagenome		37.90 N 114.680 E
GCA_024703835	GCA_024703835.1	Polaromonas sp. P1(28)-8	78.09	4.06	5.42543	62.2	85.1	6903	SAMN23078434	cell culture	Russia: Shulgan-Tash cave, Bashkiria	53.04N 57.06E
GCA_002281395	GCA_002281395.1	Polaromonas sp. 35-63-240	77.7	0.63	3.00473	62.6	81.9	3030	SAMN06622310	mine drainage metagenome	Canada: Ontario	46.65 N 81.32 W
GCA_031420455	GCA_031420455.1	Polaromonas sp.	77.32	6.49	3.78994	59.8	70.6	4146	SAMN29840233	freshwater sediment metagenome	Switzerland: Val Roseg glacier stream	46.4154 N 9.8581 E
GCA_027312485	GCA_027312485.1	Polaromonas sp.	76.74	1.65	3.6164	64.1	87	3549	SAMN28081096	mine drainage metagenome	Canada: Ontario	46.65 N 81.32 W
GCA_002278975	GCA_002278975.1	Polaromonas sp. 39-63-203	76.57	0.16	2.99005	62.6	81.7	2990	SAMN06622215	mine drainage metagenome	Canada: Ontario	46.65 N 81.32 W
GCA_027532105	GCA_027532105.1	Polaromonas sp.	75.91	1.7	3.80551	63.3	75.8	4006	SAMN31840461	lake water metagenome	USA: Lake Erie	41.706 N 83.385 W
GCA_036782615	GCA_036782615.1	Polaromonas sp.	75.64	3.39	2.21854	60.3	83.1	2259	SAMN28748476	sediment; water metagenome	Netherlands	52 4.9
GCA_028291865	GCA_028291865.1	Polaromonas sp.	75.16	2.55	3.74058	65.6	84.2	3718	SAMN17837674	soil metagenome	USA:Wyoming	43.08N 107.29W
GCA_031416775	GCA_031416775.1	Polaromonas sp.	74.91	1.51	2.75836	60.2	76.9	2868	SAMN29840034	freshwater sediment metagenome	Switzerland: Val Roseg glacier stream	46.4072 N 9.8655 E
GCA_014377965	GCA_014377965.1	Polaromonas sp.	74.83	9.89	3.55203	60.5	82.2	3502	SAMN14819156	glacier metagenome	Greenland: the Little Firn glacier in the Knuths Fjeld	81.566 N 16.363 W
GCA_031394205	GCA_031394205.1	Polaromonas sp.	73.76	4.89	2.77332	60.3	79.1	2780	SAMN29839039	freshwater sediment metagenome	Switzerland: Otemma glacier stream	45.9368 N 7.4178 E
GCA_024703875	GCA_024703875.1	Polaromonas sp. P1-6	73.61	6.96	6.77196	61.1	85.9	8722	SAMN23078436	cell culture	Russia: Shulgan-Tash cave, Bashkiria	53.04N 57.06E
GCA_003864595	GCA_003864595.1	Polaromonas sp.	72.04	0.26	1.63609	56.4	75.2	1616	SAMD00131994	insect gut metagenome	Chile:Tyndall Glacier	51.25S 73.28W
GCA_036279755	GCA_036279755.1	Polaromonas sp.	71.94	1.82	1.8114	60.1	82.8	1833	SAMN37961611	soil metagenome	China	41.91833333 N 123.6008333 E
GCA_031419855	GCA_031419855.1	Polaromonas sp.	71.55	3.46	2.44038	61.6	77.2	2440	SAMN29840260	freshwater sediment metagenome	Switzerland: Val Roseg glacier stream	46.4154 N 9.8581 E
GCA_023259275	GCA_023259275.1	Polaromonas sp.	69.82	5.85	3.17117	63.8	78.2	3195	SAMN19017546	groundwater metagenome	New Zealand: Canterbury region	43.76S 171.164E
GCA_034680665	GCA_034680665.1	Polaromonas sp.	69.37	4.16	2.80678	64	85.4	2770	SAMN38481216	freshwater metagenome	Sweden: Uppsala	59.852955 N 17.640972 E
GCA_023259295	GCA_023259295.1	Polaromonas sp.	69.1	4.64	2.40686	61.7	76.1	2520	SAMN19017545	groundwater metagenome	New Zealand: Canterbury region	43.76S 171.164E
GCA_031361645	GCA_031361645.1	Polaromonas sp.	69.03	4.81	2.34359	59	82.1	2465	SAMN29838287	freshwater sediment metagenome	Switzerland: Otemma glacier stream	45.9388 N 7.4198 E
GCA_014377595	GCA_014377595.1	Polaromonas sp.	68.69	6.57	2.2484	59.1	81.7	2182	SAMN14819175	glacier metagenome	Greenland: the Little Firn glacier in the Knuths Fjeld	81.566 N 16.363 W
GCA_014378205	GCA_014378205.1	Polaromonas sp.	68.59	6.57	2.48571	56.5	84.9	2553	SAMN14819144	glacier metagenome	Greenland: the Little Firn glacier in the Knuths Fjeld	81.566 N 16.363 W
GCA_013205635	GCA_013205635.1	Polaromonas sp.	68.32	5.68	2.56675	55.7	80.9	2758	SAMN14944484	aquatic metagenome	Canada:Ellesmere Island, Lake A	82.59 N 75.26 W
GCA_026400125	GCA_026400125.1	Polaromonas sp.	68.09	1.84	1.65522	60.7	81.4	1761	SAMN30026378	freshwater metagenome	France: Besse-et-Saint-Anastaise, Lac Pavin	45.4990 N 2.8869 E
GCA_028292165	GCA_028292165.1	Polaromonas sp.	67.63	2.26	2.82706	62.3	84.7	2740	SAMN17837659	soil metagenome	USA:Wyoming	43.08N 107.29W
GCA_027308125	GCA_027308125.1	Polaromonas sp.	66.08	0.28	3.09124	64.1	84.8	3128	SAMN28081315	mine drainage metagenome	Canada: Ontario	46.65 N 81.32 W
GCA_036826095	GCA_036826095.1	Polaromonas sp.	64.38	1.48	1.83407	61	83	1871	SAMN28750734	sediment; water metagenome	Netherlands	52N 4.9E
GCA_014378665	GCA_014378665.1	Polaromonas sp.	62.5	5.39	2.19888	56.8	79.6	2144	SAMN14819122	glacier metagenome	Greenland: the Little Firn glacier in the Knuths Fjeld	81.566 N 16.363 W
GCA_022868025	GCA_022868025.1	Polaromonas sp.	59.5	1.95	2.22789	62.6	72.7	2292	SAMN27120699	sediment metagenome	Russia:Bykovsky Peninsula,Polar Fox Lagoon	71.742951 N 129.337673 E
GCA_030695455	GCA_030695455.1	Polaromonas sp.	58.17	2.06	2.61076	63.9	73.4	2889	SAMN36730144	groundwater metagenome	Canada: Alberta	51.92 N 114.56 W
GCA_943326235	GCA_943326235.1	Polaromonas sp. YR568	57.85	1.04	1.82815	59.8	84.1	1849	SAMEA14434114	freshwater metagenome	Czech Republic	48.846361N 14.487639E
GCA_035902035	GCA_035902035.1	Polaromonas sp.	57.71	15.99	4.3951	61.8	71.2	4923	SAMN26753513	activated sludge metagenome	USA: Chicago, IL	42 -87
GCA_028292605	GCA_028292605.1	Polaromonas sp.	56.45	3.89	2.47036	64.1	84.5	2300	SAMN17837637	soil metagenome	USA:Wyoming	43.08N 107.29W
GCA_027308205	GCA_027308205.1	Polaromonas sp.	55.43	0.72	2.27923	63.4	86.6	2080	SAMN28081313	mine drainage metagenome	Canada: Ontario	46.65 N 81.32 W
GCA_030654455	GCA_030654455.1	Polaromonas sp.	54.93	1.36	2.06362	63.6	87.2	1959	SAMN36304081	groundwater metagenome	Canada: Alberta	55.62 N 111.08 W
GCA_943325865	GCA_943325865.2	Polaromonas sp. YR568	53.55	0.52	1.50002	59.5	83.6	1544	SAMEA110046789	freshwater metagenome	Czech Republic	48.846361N 14.487639E
GCA_028291795	GCA_028291795.1	Polaromonas sp.	52.42	3.91	2.57715	63.8	80.9	2534	SAMN17837677	soil metagenome	USA:Wyoming	43.08N 107.29W
GCA_943324175	GCA_943324175.2	Polaromonas sp. YR568	49.53	1.39	2.33215	63	81.4	2365	SAMEA110041241	freshwater metagenome	Czech Republic	48.846361N 14.487639E
GCA_030695325	GCA_030695325.1	Polaromonas sp.	49.11	0.65	2.13716	63.8	68.7	2346	SAMN36730204	groundwater metagenome	Canada: Alberta	52.27 N 114.92 W
GCA_030694775	GCA_030694775.1	Polaromonas sp.	44.92	0.57	1.77036	63.6	67.2	1971	SAMN36730228	groundwater metagenome	Canada: Alberta	50.85 N 112.84 W
GCA_963513645	GCA_963513645.1	uncultured Polaromonas sp.	44.62	0.06	1.72628	62.7	89.1	1567	SAMEA114385354	freshwater metagenome	Switzerland	47.2903783N 8.5965403E
GCA_018005375	GCA_018005375.1	Polaromonas sp.	36.03	0.02	0.986178	62.9	80.9	1003	SAMN18119038	wastewater metagenome	Germany: Goettingen	51.551464 N 9.916962 E
GCA_018005035	GCA_018005035.1	Polaromonas sp.	32.29	0.28	0.940104	63.3	82.1	929	SAMN18119021	wastewater metagenome	Germany: Goettingen	51.555086 N 9.915312 E
GCA_030650665	GCA_030650665.1	Polaromonas sp.	9.61	1.12	0.51716	63.4	77.9	537	SAMN36304129	groundwater metagenome	Canada: Alberta	55.45 N 111.33 W
GCA_030650835	GCA_030650835.1	Polaromonas sp.	5.54	0	0.151744	62.1	86.6	146	SAMN36304125	groundwater metagenome	Canada: Alberta	55.45 N 111.33 W
Notes:
1. The purple background highlights genomes with completeness(>90%）
2. The yellow background highlights geneomes with completeness(>90%）and were retrieved from polar regions.
3. The green background highlights genomes in the nonpolar group.

## Sheet: Table S2
Table S2 Summary of genomic features of Polaromonas and sampling information
	Assembly Accession	Organism Name	Completeness(%)	Contamination	Genome size(Mb)	GC(%)	coding density（%）	CDSs	Assembly BioSample Accession	metagenome source	Geographic Location	Latitude and Longitude	source	name	group
GCF_015751795	GCA_015751795.1	Polaromonas sp. CG_9.2	100	0.05	4.15285	60.1	87.9	3794	SAMN16784367	cell culture	Antarctica: Cotton Glacier	77.1167 S 161.667 E	glacier	P1	polargroup
GCF_015752205	GCA_015752205.1	Polaromonas sp. CG_9.7	100	0.05	4.15264	60.1	87.9	3793	SAMN16784377	cell culture	Antarctica: Cotton Glacier	77.1167 S 161.667 E	glacier	P2
GCF_029892315	GCA_029892315.1	Polaromonas sp. CG_23.6	100	0.07	4.51136	60	88	4200	SAMN15738716	cell culture	Antarctica: Cotton Glacier	77.1167 S 161.667 E	glacier	P3
GCA_000751355	GCA_000751355.1	Polaromonas sp. CG9_12	100	0.65	4.90454	61.4	87.7	4585	SAMEA2591371	cell culture	Antarctica		NA	P4
GCF_015752225	GCA_015752225.1	Polaromonas sp. CG_9.11	100	0.67	4.26793	61.4	86.7	3962	SAMN16784365	cell culture	Antarctica: Cotton Glacier	77.1167 S 161.667 E	glacier	P5
GCF_010365105	GCA_010365105.1	Polaromonas sp.	100	1.64	4.50624	61.5	88	4108	SAMN12810504	glacier metagenome	Antarctica	69.416091 S 76.269958 E	glacier	P6
GCA_000709345	GCA_000709345.1	Polaromonas glacialis	98.96	1.63	5.28404	62.3	88	4932	SAMN02730072	cell culture	Norway:glacial foreland till	61.51N 6.82E	glacier	P7
GCA_035984465	GCA_035984465.1	Polaromonas sp. CG_9.5	99.99	0.14	3.80387	60.2	88.6	3482	SAMN37145089	cell culture	Antarctica: Cotton Glacier	77.1167 S 161.667 E	glacier	P8
GCA_000015505	GCA_000015505.1	Polaromonas naphthalenivorans CJ2	100	0.5	5.36614	61.7	88.8	5014	SAMN02598302	cell culture	coal-tar-contaminated surface sediments from South Glens Falls, NY, USA.	43.30N 73.64W	soil	N1	nonpolar group
GCA_026400075	GCA_026400075.1	Polaromonas sp.	100	5.06	3.64823	62.1	84.5	3448	SAMN30026379	freshwater metagenome	France: Besse-et-Saint-Anastaise, Lac Pavin	45.4990 N 2.8869 E	freshwater	N2
GCF_012927415	GCA_012927415.1	Polaromonas sp.	94.83	1.58	3.6479	59.7	85.6	3489	SAMN14614524	glacier metagenome	Canada: Robertson Glacier	50.7333 N 115.3333 W	glacier	G1
GCA_900112285	GCA_900112285.1	Polaromonas sp. OV174	100	0.77	4.53151	61.3	89.4	4289	SAMN05216344	cell culture			NA
GCA_002413395	GCA_002413395.1	Polaromonas sp. UBA5171	100	0.09	3.99624	59.1	89.1	3981	SAMN06451875	soil metagenome	Canada: Axel Heiberg Island,Nunavut	79.83N 91.26W	soil	P9
GCA_023259235	GCA_023259235.1	Polaromonas sp.	90.98	0.69	3.21554	61	85	3179	SAMN19017547	groundwater metagenome	New Zealand: Canterbury region	43.76S 171.164E	groundwater	N3
GCA_002381615	GCA_002381615.1	Polaromonas sp. UBA4122	99.79	0.49	4.16932	59.6	86.4	4002	SAMN06453216	soil metagenome	Canada: Axel Heiberg Island,Nunavut	79.83N 91.26W	soil	P10
GCA_030697125	GCA_030697125.1	Polaromonas sp.	98.76	7.98	3.45855	62.2	83.3	3427	SAMN36730134	groundwater metagenome	Canada: Alberta	51.92 N 114.56 W	groundwater	N4
GCF_012927485	GCA_012927485.1	Polaromonas sp.	99.99	0.01	3.51076	57.7	89.1	3335	SAMN14614521	glacier metagenome	Iceland: Mulakvisl, Kotlujokull Glacier	63.5350 N 18.8404 W	Glacier	P11
GCF_012927455	GCA_012927455.1	Polaromonas sp.	99.64	0.23	4.47069	60.7	88.2	4116	SAMN14614523	glacier metagenome	Canada: Robertson Glacier	50.7333 N 115.3333 W	Glacier	N5
GCA_001598235	GCA_001598235.1	Polaromonas jejuensis NBRC 106434	100	0.95	5.13465	62.9	89	4842	SAMD00046740	cell culture	Halla Mountain on Jeju Island, Republic of Korea.	33.36N 126.53E	NA	N6
GCA_035428775	GCA_035428775.1	Polaromonas sp.	99.82	0.34	3.90334	62.7	86.8	3574	SAMN32867207	wastewater metagenome	Canada	46.65 N 81.32 W	wastewater	N7
GCA_035429145	GCA_035429145.1	Polaromonas sp.	99.69	0.12	3.87787	62.7	86.9	3562	SAMN32867192	wastewater metagenome	Canada	46.65 N 81.32 W	wastewater	N8
GCA_027308165	GCA_027308165.1	Polaromonas sp.	91.95	1.87	3.79657	62.6	86.1	3563	SAMN28081314	mine drainage metagenome	Canada: Ontario	46.65 N 81.32 W	mine drainage	N9
GCA_002256925	GCA_002256925.1	Polaromonas sp. 28-63-22	92.55	1.15	3.12382	62.6	81.7	3053	SAMN06622298	mine drainage metagenome	Canada: Ontario	46.65 N 81.32 W	mine drainage	N10
GCA_031375865	GCA_031375865.1	Polaromonas sp.	95.84	6.38	3.9795	59.9	78.1	3907	SAMN29838600	freshwater sediment metagenome	Switzerland: Otemma glacier stream	45.9374 N 7.4158 E	glacier	N11
GCA_031423655	GCA_031423655.1	Polaromonas sp.	97.37	2.27	3.56378	59.8	81.5	3451	SAMN29840491	freshwater sediment metagenome	Switzerland: Val Roseg glacier stream	46.4105 N 9.8620 E	glacier	N12
GCA_031396485	GCA_031396485.1	Polaromonas sp.	95.14	1.73	4.40604	60.8	84.5	4207	SAMN29839437	freshwater sediment metagenome	Switzerland: Val Sorey glacier stream	45.9200 N 7.2602 E	glacier	N13
GCA_031364265	GCA_031364265.1	Polaromonas sp.	94.54	8.31	3.59695	61.3	77.3	3621	SAMN29838170	freshwater sediment metagenome	Switzerland: Otemma glacier stream	45.9371 N 7.4164 E	glacier	N14
GCF_031411155	GCA_031411155.1	Polaromonas sp.	95.42	4.17	3.85772	63.7	86.2	3676	SAMN29839791	freshwater sediment metagenome	Switzerland: Val Roseg glacier stream	46.4115 N 9.8612 E	glacier	N15
GCF_003711205	GCA_003711205.1	Polaromonas sp. SP1	100	0	4.50749	63.1	89.8	4146	SAMN09644607	cell culture	South Korea	35.91N 127.77E	NA	N16
GCF_009664225	GCA_009664225.1	Polaromonas sp. Pch-P	100	0	4.50734	63.1	89.9	4210	SAMN12726554	cell culture	South Korea	35.91N 127.77E	NA	N17
GCA_900116715	GCA_900116715.1	Polaromonas sp. YR568	100	0.21	4.8275	62.8	91	4451	SAMN05216350	cell culture			NA
GCA_000282655	GCA_000282655.1	Polaromonas sp. CF318	100	0.11	5.00882	64.9	89.9	4684	SAMN00839626	cell culture	P. deltoides at sites along the Caney Fork River in central Tennessee and at Yadkin River in North Carolina, USA.	40.45N 111.70W	NA	N18
GCA_900103405	GCA_900103405.1	Polaromonas sp. JS666	100	0.06	5.07253	64.7	90.9	4720	SAMN05720382	cell culture			NA
GCA_000013865	GCA_000013865.1	Polaromonas sp. JS666	100	0.76	5.89868	62	88.4	5657	SAMN02598293	cell culture			NA
GCF_030698095	GCA_030698095.1	Polaromonas sp.	93.79	10.2	4.63078	62.8	87.9	4314	SAMN36730065	groundwater metagenome	Canada: Alberta	51.19 N 113.24 W	groundwater	N19
GCA_025361825	GCA_025361825.1	Polaromonas sp.	91.15	5.38	3.15059	57	84.4	3210	SAMN30205984	sediment metagenome	Uganda: Stanley glacier	0.3758 N 29.8785 E	glacier	G2
GCA_025363315	GCA_025363315.1	Polaromonas sp.	95.06	4.31	3.56805	57	85.7	3603	SAMN30205606	rock metagenome	Uganda: Stanley glacier	0.3758 N 29.8785 E	glacier	G3
GCA_031410335	GCA_031410335.1	Polaromonas sp.	93.22	4.41	3.29014	57.7	90	3225	SAMN29839829	freshwater sediment metagenome	Switzerland: Val Roseg glacier stream	46.4105 N 9.8619 E	glacier	G4
GCA_945907175	GCA_945907175.1	Polaromonas sp. YR568	91.62	3.19	3.15965	57.5	87.6	3120	SAMEA110380554	freshwater metagenome	Switzerland	47.300659N 8.578777E	freshwater	N20
GCA_031414215	GCA_031414215.1	Polaromonas sp.	92.34	3.36	3.27807	55.9	91.9	3225	SAMN29839931	freshwater sediment metagenome	Switzerland: Val Roseg glacier stream	46.4077 N 9.8651 E	glacier	G5
GCA_031424935	GCA_031424935.1	Polaromonas sp.	99.26	3.24	3.58004	55.8	90.7	3434	SAMN29840428	freshwater sediment metagenome	Switzerland: Val Roseg glacier stream	46.4119 N 9.8605 E	glacier	G6
GCA_031417995	GCA_031417995.1	Polaromonas sp.	93.27	2.04	3.62642	56.9	90.5	3546	SAMN29839973	freshwater sediment metagenome	Switzerland: Val Roseg glacier stream	46.4078 N 9.8653 E	glacier	G7
GCA_031386895	GCA_031386895.1	Polaromonas sp.	98.66	2.65	3.38747	56.5	87.9	3348	SAMN29838838	freshwater sediment metagenome	Switzerland: Otemma glacier stream	45.9388 N 7.4198 E	glacier	G8
GCA_031412235	GCA_031412235.1	Polaromonas sp.	91.95	3.26	3.65596	57.5	85.3	3647	SAMN29839735	freshwater sediment metagenome	Switzerland: Val Roseg glacier stream	46.4119 N 9.8605 E	glacier	G9
GCA_025352405	GCA_025352405.1	Polaromonas sp.	96.78	2.06	3.78047	57.7	86.7	3682	SAMN30205640	rock metagenome	Uganda: Stanley glacier	0.3758 N 29.8785 E	glacier	G10
GCF_016185115	GCA_016185115.1	Polaromonas sp.	96.07	1.76	4.81206	59.7	90.6	4586	SAMN15435090	groundwater metagenome	USA: California, Middletown	38.67742 N 122.57119 W	groundwater	N21
GCF_012584515	GCA_012584515.1	Polaromonas vacuolata	100	1.43	3.83769	52.1	88.9	3462	SAMN14483341	cell culture	Antarctica: Anvers Island Beneath sea ice. Antarctic waters off the Palmer Peninsula near the U.S. Palmer Station	64.55 S 63.58 W	glacier	P12
GCA_028291985	GCA_028291985.1	Polaromonas sp.	97.56	1.34	3.58468	60.5	87.3	3324	SAMN17837667	soil metagenome	USA:Wyoming	43.08N 107.29W	soil	N22
GCA_031363755	GCA_031363755.1	Polaromonas sp.	97.13	1	3.1395	61	86.1	2938	SAMN29838197	freshwater sediment metagenome	Switzerland: Otemma glacier stream	45.9371 N 7.4164 E	glacier	G11
GCA_036676035	GCA_036676035.1	Polaromonas sp.	93.1	1.54	4.2969	62.8	88.8	4071	SAMN21891898	soil metagenome		37.90 N 114.680 E	soil	N23
GCA_035428925	GCA_035428925.1	Polaromonas sp.	94.56	1.12	4.3641	63.4	89.9	4195	SAMN32867203	wastewater metagenome	Canada	46.65 N 81.32 W	wastewater	N24
GCA_002281265	GCA_002281265.1	Polaromonas sp. 35-63-35	100	0.84	4.9125	62.9	89.1	4766	SAMN06622316	mine drainage metagenome	Canada: Ontario	46.65 N 81.32 W	mine drainage	N25
GCA_035429445	GCA_035429445.1	Polaromonas sp.	95.82	3.1	4.70261	63.4	89.9	4606	SAMN32867181	wastewater metagenome	Canada	46.65 N 81.32 W	wastewater	N26
GCA_002278925	GCA_002278925.1	Polaromonas sp. 39-63-25	100	0.62	4.83167	63	89.2	4681	SAMN06622221	mine drainage metagenome	Canada: Ontario	46.65 N 81.32 W	mine drainage	N27
GCA_002281895	GCA_002281895.1	Polaromonas sp. 24-63-21	100	2.01	5.06682	62.7	89.2	4923	SAMN06622265	mine drainage metagenome	Canada: Ontario	46.65 N 81.32 W	mine drainage	N28
GCA_002281715	GCA_002281715.1	Polaromonas sp. 16-63-31	100	0.52	4.91376	62.9	88.9	4753	SAMN06622284	mine drainage metagenome	Canada: Ontario	46.65 N 81.32 W	mine drainage	N29
GCA_035428705	GCA_035428705.1	Polaromonas sp.	100	0.71	4.4261	63.5	90.2	4266	SAMN32867210	wastewater metagenome	Canada	46.65 N 81.32 W	wastewater	N30
GCA_002282035	GCA_002282035.1	Polaromonas sp. 17-63-33	100	1.29	5.11581	62.5	89.3	4963	SAMN06622244	mine drainage metagenome	Canada: Ontario	46.65 N 81.32 W	mine drainage	N31
GCA_035428125	GCA_035428125.1	Polaromonas sp.	100	1.76	4.41339	63.5	89.6	4241	SAMN32867227	wastewater metagenome	Canada	46.65 N 81.32 W	wastewater	N32
GCA_030646095	GCA_030646095.1	Polaromonas sp.	92.84	27.99	4.74626	63.7	80.3	4728	SAMN36304349	groundwater metagenome	Canada: Alberta	57.04 N 111.93 W	groundwater	N33
GCA_031426775	GCA_031426775.1	Polaromonas sp.	93.37	3.06	4.42591	63.8	82.6	4313	SAMN35042114	groundwater metagenome	Germany: Hainich National Park, well H52 of the Hainich Critical Zone Exploratory	51.1150842 N 10.4479713 E	groundwater	N34
GCF_030653575	GCA_030653575.1	Polaromonas sp.	100	9.2	4.4208	63.8	89.4	4154	SAMN36304490	groundwater metagenome	Canada: Alberta	54.58 N 110.81 W	groundwater	N35
GCF_030679725	GCA_030679725.1	Polaromonas sp.	100	10.06	4.53464	63.7	87.6	4322	SAMN36729513	groundwater metagenome	Canada: Alberta	52.68 N 113.60 W	groundwater	N36
GCF_029945925	GCA_029945925.1	Polaromonas sp.	100	3.23	4.78126	63.2	89.3	4470	SAMN32487128	freshwater sediment metagenome	Antarctica	62.1850 S 58.9111 W	freshwater sediment	P13
GCF_030684785	GCA_030684785.1	Polaromonas sp.	100	1.45	4.82189	63.3	88.7	4605	SAMN36729642	groundwater metagenome	Canada: Alberta	52.42 N 110.61 W	groundwater	N37
GCF_030692545	GCA_030692545.1	Polaromonas sp.	99.28	22.34	5.07097	63.6	87.4	4848	SAMN36729671	groundwater metagenome	Canada: Alberta	52.65 N 111.38 W	groundwater	N38
GCF_030698065	GCA_030698065.1	Polaromonas sp.	97.7	7.8	4.36983	63.7	87.2	4184	SAMN36730066	groundwater metagenome	Canada: Alberta	51.19 N 113.24 W	groundwater	N39
GCF_029945485	GCA_029945485.1	Polaromonas sp.	99.67	1.72	4.61537	63.6	90.3	4335	SAMN32487151	freshwater sediment metagenome	Antarctica	62.1937 S 58.9672 W	freshwater sediment	P14
GCF_029945685	GCA_029945685.1	Polaromonas sp.	100	0.16	4.74178	63.3	89.9	4469	SAMN32487141	freshwater sediment metagenome	Antarctica	62.1770 S 58.9211 W	freshwater sediment	P15
GCF_029945895	GCA_029945895.1	Polaromonas sp.	95.33	0.58	4.12157	63.8	89.3	3848	SAMN32487130	freshwater sediment metagenome	Antarctica	62.1850 S 58.9111 W	freshwater sediment	P16
GCA_002379085	GCA_002379085.1	Polaromonas sp. AET17H-212	100	0.07	4.64686	63.8	89.7	4372	SAMN06675006	cell culture	Canada: Northern Saskatchewan, Key Lake	57.32N 105.63W	NA	N40
GCA_002379095	GCA_002379095.1	Polaromonas sp. AER18D-145	100	0.86	4.8224	63.5	89.1	4547	SAMN06675001	cell culture	Canada: Northern Saskatchewan, Key Lake	57.32N 105.63W	NA	N41
GCA_002001015	GCA_002001015.1	Polaromonas sp. A23	100	0	4.57883	61.1	90.3	4337	SAMN06289802	cell culture	Norway:glacial foreland till	59N 8.46888999W	glacier	G12
GCA_030645205	GCA_030645205.1	Polaromonas sp.	93.79	9.47	3.98514	64.6	85.1	3905	SAMN36304339	groundwater metagenome	Canada: Alberta	57.04 N 111.93 W	groundwater	N42
GCA_030683705	GCA_030683705.1	Polaromonas sp.	92.06	5	4.10942	64.3	88.8	3887	SAMN36729433	groundwater metagenome	Canada: Alberta	52.33 N 112.76 W	groundwater	N43
GCF_013817205	GCA_013817205.1	Polaromonas sp.	99.99	0.61	3.77145	62.2	89.4	3638	SAMN15052216	soil metagenome	Antarctica: Mackay Glacier regions, Mount Seuss	77.011 S 161.426 E	glacier	P17
GCF_014641715	GCA_014641715.1	Polaromonas eurypsychrophila	100	0.23	4.16193	61.6	89.9	3940	SAMD00245041	cell culture	Muztagh Glacier,Tibet, China.	35.78N 76.31E	glacier	G13
GCF_030689685	GCA_030689685.1	Polaromonas sp.	100	0.22	4.11301	61.5	89.8	3979	SAMN36729828	groundwater metagenome	Canada: Alberta	51.11 N 115.37 W	groundwater	N44
GCA_030683285	GCA_030683285.1	Polaromonas sp.	95.53	4.57	3.85098	61.5	90	3690	SAMN36729460	groundwater metagenome	Canada: Alberta	52.33 N 112.76 W	groundwater	N45
GCF_030680935	GCA_030680935.1	Polaromonas sp.	100	1.36	3.85479	61.7	90.5	3690	SAMN36729558	groundwater metagenome	Canada: Alberta	52.94 N 113.37 W	groundwater	N46
GCA_035638815	GCA_035638815.1	Polaromonas sp.	100	0.1	3.73869	59.4	91.1	3612	SAMN37946562	soil metagenome	Peru: Puca Glacier chronosequence	13.77333333 S 71.07138889 W	glacier	G14
GCF_033446725	GCF_033446725.1	Polaromonas sp. SM01	99.97	0.26	4.58843	61.8	90.3	4307	SAMN38033633	cell culture	Antarctica	62.22903S 58.70958 W	NA	P18
GCA_030654695	GCA_030654695.1	Polaromonas sp.	99.87	2.54	3.44504	57.8	92.6	3337	SAMN36304068	groundwater metagenome	Canada: Alberta	55.62 N 111.08 W	groundwater	N47
GCA_030646735	GCA_030646735.1	Polaromonas sp.	93.62	7.97	2.99502	62.2	85	2959	SAMN36304332	groundwater metagenome	Canada: Alberta	57.04 N 111.93 W	groundwater	N48
GCA_945878995	GCA_945878995.1	Polaromonas sp. YR568	96.49	1.81	4.14527	62	87.5	3987	SAMEA110380200	freshwater metagenome	Czech Republic	50.539746N 13.645342E	freshwater	N49
GCA_945881975	GCA_945881975.1	Polaromonas sp. YR568	97.18	1.58	4.21341	62.3	89.1	3987	SAMEA110379737	freshwater metagenome	Czech Republic	50.179564N 12.584932E	freshwater	N50
Notes
1. The yellow background highlights genomes from polar group.
2. The green background highlights genomes from nonopolar group
3. The red font marks genomes from non-polar glaciers;The blue font marks genomes from polar region(Figures S3,4)

## Sheet: Table S3
Table S3 Summary of the cold adapation gene annotation of Polaromonas				polar group								nopolar group
	KO	Gene name	Function	GCF_015751795	GCF_015752205	GCF_029892315	GCA_000751355	GCF_015752225	GCF_010365105	GCA_000709345	GCA_035984465	GCA_000015505	GCA_026400075	GCF_012927415	GCA_023259235	GCA_030697125	GCF_012927455	6	GCA_002256925	GCA_027308165	GCA_035429145	GCA_035428775	GCA_031375865	GCA_031423655	GCA_031396485	GCA_031364265	GCF_031411155
Betaine synthesis	K00108	betA,CHDH	choline dehydrogenase [EC:1.1.99.1]	1	1	1	0	0	0	0		0	0	0	0	0	0	0	0	0	0	0	0	0	0	0	0
	K00130	betB,gbsA;	betaine-aldehyde dehydrogenase [EC:1.2.1.8]	1	1	1	0	0	0	0	1	0	0	0	0	0	0	1	0	0	0	0	0	0	0	0	1
Betaine transport	K02168	betT,betS;	choline/glycine/proline betaine transport protein	1	1	1	0	1	1	1	1	0	0	0	0	0	0	0	0	0	0	0	0	0	0	0	0
	K03762	proP;	MFS transporter, MHS family, proline/betaine transporter	1	1	1	0	0	0	0	1	0	0	0	0	0	0	1	0	0	0	0	0	0	0	0	0
	K02000	proV;	glycine betaine/proline transport system ATP-binding protein [EC:7.6.2.9]	2	2	2	2	1	1	1		0	0	0	0	0	0	0	0	0	0	0	0	0	0	0	0
	K02001	proW;	glycine betaine/proline transport system permease protein	2	2	2	2	1	1	1		0	0	0	0	0	0	0	0	0	0	0	0	0	0	0	0
	K02002	proX;	glycine betaine/proline transport system substrate-binding protein	5	5	5	2	2	4	1		0	0	0	0	0	0	1	0	0	0	0	0	0	0	0	0
	K03451	TC.BCT;	betaine/carnitine transporter, BCCT family	0	0	0	0	0	0	0		0	0	0	0	0	0	0	0	0	0	0	0	0	0	0	0
	K05020	opuD,betL;	glycine betaine transporter	0	0	0	0	0	0	0		0	0	0	0	0	0	0	0	0	0	0	0	0	0	0	0
Trehalose synthesis	K00697	otsA;	trehalose 6-phosphate synthase [EC:2.4.1.15 2.4.1.347]	1	1	1	1	1	1	1		1	0	1	1	2	1	1	1	0	1	1	1	1	1	1	1
	K01087	otsB;	trehalose 6-phosphate phosphatase [EC:3.1.3.12]	1	1	1	1	1	1	1		1	0	1	1	1	1	1	1	1	1	1	1	1	1	1	1
	K16055	TPS;	trehalose 6-phosphate synthase/phosphatase [EC:2.4.1.15 3.1.3.12]	0	0	0	0	0	0	0		0	0	0	0	0	0	0	0	0	0	0	0	0	0	0	0
Trehalose transport	K10236	thuE,lpqY;	trehalose/maltose transport system substrate-binding protein	0	0	0	0	0	0	0		0	0	0	0	0	0	0	0	0	0	0	0	0	0	0	0
	K10237	thuF,sugA;	trehalose/maltose transport system permease protein	0	0	0	0	0	0	0		0	0	0	0	0	0	0	0	0	0	0	0	0	0	0	0
	K10238	thuG,sugB;	trehalose/maltose transport system permease protein	0	0	0	0	0	0	0		0	0	0	0	0	0	0	0	0	0	0	0	0	0	0	0
osmotic regulation	K04062	osmB;	osmotically inducible lipoprotein OsmB	1	1	1	1	1	1	2	1	1	1	1	0	1	1	1	1	1	1	1	1	1	1	0	1
	K04065	osmY;	hyperosmotically inducible periplasmic protein	2	2	2	2	2	2	2	2	3	1	1	2	2	2	2	2	0	2	2	1	1	2	1	2
	K07638	envZ;	two-component system, OmpR family, osmolarity sensor histidine kinase EnvZ [EC:2.7.13.3]	1	1	1	1	1	1	1	1	2	1	1	1	1	1	1	0	1	1	1	1	1	1	1	1
	K03704	cspA	cold adaption	0	0	0	0	0	0	0	0	1	0	0	0	0	0	0	0	0	0	0	0	0	0	0	0
	SO:0001217	uspA	Universal stress protein	4	4	4	6	5	7	9	3	8	4	5	6	9	5	6	4	5	5	5	3	3	6	6	4
	K07154	hipA	serine/threonine-protein kinase	1	1	1	1	2	1	0	0	4	4	0	1	0	0	2	1	2	2	1	0	0	1	1	0

## Sheet: Table S4
Table S4 Summary of the dbCAN annotation of Polaromonas	polar group								nopolar group
family	GCF_015751795	GCF_015752205	GCF_029892315	GCA_000751355	GCF_015752225	GCF_010365105	GCA_000709345	GCA_035984465	GCA_000015505	GCA_026400075	GCF_012927415	GCA_023259235	GCA_030697125	GCF_012927455	GCA_001598235	GCA_002256925	GCA_027308165	GCA_035429145	GCA_035428775	GCA_031375865	GCA_031423655	GCA_031396485	GCA_031364265	GCF_031411155
C26 gamma-glutamyl hydrolase (Rattus norvegicus)	8	8	8	8	8	8	8	7	9	7	6	6	8	8	7	7	8	6	7	5	4	7	6	6
C40 dipeptidyl-peptidase VI (Lysinibacillus sphaericus)	2	2	2	2	2	2	2	2	2	2	2	1	1	2	1	1	2	1	1	0	1	1	1	1
C56 PfpI peptidase (Pyrococcus furiosus)	2	2	2	2	2	3	3	1	3	3	1	2	1	1	5	1	1	1	1	0	0	2	0	0
I87 HflC (Escherichia coli)	5	5	5	4	4	3	4	3	4	3	3	3	3	4	4	3	2	4	4	3	1	4	2	3
M12 astacin (Astacus astacus)	0	0	0	1	0	1	1	0	0	0	0	0	0	0	0	0	0	0	0	0	0	0	0	0
M19 membrane dipeptidase (Homo sapiens)	0	0	0	0	0	0	0	1	1	0	1	1	0	1	2	0	0	0	0	0	1	1	1	0
M20 glutamate carboxypeptidase (Pseudomonas sp.)	8	8	8	9	9	7	10	8	8	4	7	8	7	10	16	6	8	8	8	6	5	8	4	8
M55 D-aminopeptidase DppA (Bacillus subtilis)	1	1	1	0	0	0	0	1	0	0	0	0	0	0	1	0	0	0	0	0	0	0	0	0
M75 imelysin (Pseudomonas aeruginosa)	1	1	1	0	0	0	0	1	1	0	0	0	0	0	0	0	0	0	0	0	0	0	0	0
N06 YscU protein (Yersinia pseudotuberculosis)	2	2	2	2	2	2	0	0	0	0	0	0	0	2	0	2	2	2	2	0	0	0	0	0
S24 repressor LexA (Escherichia coli)	2	2	4	2	3	4	4	0	1	0	3	3	1	3	3	2	1	1	1	1	1	1	1	1
T02 glycosylasparaginase precursor (Homo sapiens)	1	1	1	0	0	0	0	1	0	0	0	1	0	0	1	0	0	0	0	0	0	0	0	0

## Sheet: Table S5
Table S5 Summary of the merop metabliosm annotation of Polaromonas	polar group								nopolar group
family	GCF_015751795	GCF_015752205	GCF_029892315	GCA_000751355	GCF_015752225	GCF_010365105	GCA_000709345	GCA_035984465	GCA_000015505	GCA_026400075	GCF_012927415	GCA_023259235	GCA_030697125	GCF_012927455	GCA_001598235	GCA_002256925	GCA_027308165	GCA_035429145	GCA_035428775	GCA_031375865	GCA_031423655	GCA_031396485	GCA_031364265	GCF_031411155
GH1	1	1	1	1	1	0	1	0	0	0	0	0	0	0	0	0	0	0	0	0	0	1	0	0
GH10	1	1	1	1	1	0	0	0	0	0	0	0	0	0	0	0	0	0	0	0	0	0	0	0
GH103	2	2	2	2	2	2	4	2	2	1	1	1	1	2	1	1	1	1	1	1	1	1	1	0
GH13	3	3	3	2	3	2	2	2	3	0	0	0	0	0	0	0	0	0	0	0	1	2	0	2
GH24	0	0	1	1	0	0	1	0	2	0	0	0	0	0	1	0	0	0	0	0	0	0	0	0
GH3	2	2	2	1	1	1	2	1	1	1	1	1	1	1	1	1	1	1	1	1	1	1	1	1
GH77	1	1	1	1	1	1	1	1	1	0	0	0	0	0	0	0	0	0	0	1	1	1	0	1
GT14	2	2	2	2	2	1	2	0	0	0	0	0	0	1	0	0	0	0	0	0	0	1	1	0
GT35	1	1	1	1	1	1	1	1	1	0	0	0	0	0	0	0	0	0	0	0	1	1	0	1
GT4	3	3	5	7	6	8	5	3	6	3	6	4	3	11	4	3	3	3	4	3	4	4	3	2
GT5	1	1	1	1	1	1	1	1	1	0	0	0	0	0	0	0	0	0	0	1	1	1	0	1
GT51	5	5	5	4	5	5	5	6	6	4	4	1	3	4	3	2	3	3	3	2	2	3	3	4

## Sheet: Table S6
Table S6 The summary of genes related to carbon metabolism,nitrogen metabolism and sulfur metabolism
	ko	Nitrogen metabolism
GCA_000015505_g_07380	K00261	GLUD1_2, gdhA; glutamate dehydrogenase (NAD(P)+) [EC:1.4.1.3]
GCA_000709345_g_03580	K00261	GLUD1_2, gdhA; glutamate dehydrogenase (NAD(P)+) [EC:1.4.1.3]
GCA_000751355_g_18430	K00261	GLUD1_2, gdhA; glutamate dehydrogenase (NAD(P)+) [EC:1.4.1.3]
GCA_001598235_g_03035	K00261	GLUD1_2, gdhA; glutamate dehydrogenase (NAD(P)+) [EC:1.4.1.3]
GCA_001598235_g_21755	K00261	GLUD1_2, gdhA; glutamate dehydrogenase (NAD(P)+) [EC:1.4.1.3]
GCA_002256925_g_15365	K00261	GLUD1_2, gdhA; glutamate dehydrogenase (NAD(P)+) [EC:1.4.1.3]
GCA_023259235_g_13140	K00261	GLUD1_2, gdhA; glutamate dehydrogenase (NAD(P)+) [EC:1.4.1.3]
GCA_026400075_g_07595	K00261	GLUD1_2, gdhA; glutamate dehydrogenase (NAD(P)+) [EC:1.4.1.3]
GCA_027308165_g_11855	K00261	GLUD1_2, gdhA; glutamate dehydrogenase (NAD(P)+) [EC:1.4.1.3]
GCA_030697125_g_04450	K00261	GLUD1_2, gdhA; glutamate dehydrogenase (NAD(P)+) [EC:1.4.1.3]
GCA_031364265_g_11645	K00261	GLUD1_2, gdhA; glutamate dehydrogenase (NAD(P)+) [EC:1.4.1.3]
GCA_031375865_g_13510	K00261	GLUD1_2, gdhA; glutamate dehydrogenase (NAD(P)+) [EC:1.4.1.3]
GCA_031396485_g_07230	K00261	GLUD1_2, gdhA; glutamate dehydrogenase (NAD(P)+) [EC:1.4.1.3]
GCA_031423655_g_08045	K00261	GLUD1_2, gdhA; glutamate dehydrogenase (NAD(P)+) [EC:1.4.1.3]
GCA_035428775_g_00890	K00261	GLUD1_2, gdhA; glutamate dehydrogenase (NAD(P)+) [EC:1.4.1.3]
GCA_035429145_g_00180	K00261	GLUD1_2, gdhA; glutamate dehydrogenase (NAD(P)+) [EC:1.4.1.3]
GCF_010365105_g_08225	K00261	GLUD1_2, gdhA; glutamate dehydrogenase (NAD(P)+) [EC:1.4.1.3]
GCF_012927455_g_08900	K00261	GLUD1_2, gdhA; glutamate dehydrogenase (NAD(P)+) [EC:1.4.1.3]
GCF_015751795_g_10680	K00261	GLUD1_2, gdhA; glutamate dehydrogenase (NAD(P)+) [EC:1.4.1.3]
GCF_015752205_g_10675	K00261	GLUD1_2, gdhA; glutamate dehydrogenase (NAD(P)+) [EC:1.4.1.3]
GCF_015752225_g_00400	K00261	GLUD1_2, gdhA; glutamate dehydrogenase (NAD(P)+) [EC:1.4.1.3]
GCF_029892315_g_13685	K00261	GLUD1_2, gdhA; glutamate dehydrogenase (NAD(P)+) [EC:1.4.1.3]
GCA_000709345_g_01005	K00262	E1.4.1.4, gdhA; glutamate dehydrogenase (NADP+) [EC:1.4.1.4]
GCA_000709345_g_01010	K00262	E1.4.1.4, gdhA; glutamate dehydrogenase (NADP+) [EC:1.4.1.4]
GCA_001598235_g_02835	K00262	E1.4.1.4, gdhA; glutamate dehydrogenase (NADP+) [EC:1.4.1.4]
GCA_023259235_g_11815	K00262	E1.4.1.4, gdhA; glutamate dehydrogenase (NADP+) [EC:1.4.1.4]
GCA_030697125_g_11645	K00262	E1.4.1.4, gdhA; glutamate dehydrogenase (NADP+) [EC:1.4.1.4]
GCF_010365105_g_09415	K00262	E1.4.1.4, gdhA; glutamate dehydrogenase (NADP+) [EC:1.4.1.4]
GCF_015751795_g_04835	K00262	E1.4.1.4, gdhA; glutamate dehydrogenase (NADP+) [EC:1.4.1.4]
GCF_015752205_g_04830	K00262	E1.4.1.4, gdhA; glutamate dehydrogenase (NADP+) [EC:1.4.1.4]
GCF_029892315_g_15580	K00262	E1.4.1.4, gdhA; glutamate dehydrogenase (NADP+) [EC:1.4.1.4]
GCF_029892315_g_15585	K00262	E1.4.1.4, gdhA; glutamate dehydrogenase (NADP+) [EC:1.4.1.4]
GCA_000015505_g_03465	K00265	gltB; glutamate synthase (NADPH) large chain [EC:1.4.1.13]
GCA_000709345_g_11870	K00265	gltB; glutamate synthase (NADPH) large chain [EC:1.4.1.13]
GCA_000751355_g_07205	K00265	gltB; glutamate synthase (NADPH) large chain [EC:1.4.1.13]
GCA_001598235_g_10120	K00265	gltB; glutamate synthase (NADPH) large chain [EC:1.4.1.13]
GCA_023259235_g_10420	K00265	gltB; glutamate synthase (NADPH) large chain [EC:1.4.1.13]
GCA_027308165_g_17320	K00265	gltB; glutamate synthase (NADPH) large chain [EC:1.4.1.13]
GCA_031375865_g_10265	K00265	gltB; glutamate synthase (NADPH) large chain [EC:1.4.1.13]
GCA_031396485_g_12090	K00265	gltB; glutamate synthase (NADPH) large chain [EC:1.4.1.13]
GCA_031423655_g_03675	K00265	gltB; glutamate synthase (NADPH) large chain [EC:1.4.1.13]
GCA_035428775_g_11085	K00265	gltB; glutamate synthase (NADPH) large chain [EC:1.4.1.13]
GCA_035429145_g_13685	K00265	gltB; glutamate synthase (NADPH) large chain [EC:1.4.1.13]
GCF_010365105_g_18665	K00265	gltB; glutamate synthase (NADPH) large chain [EC:1.4.1.13]
GCF_012927415_g_06275	K00265	gltB; glutamate synthase (NADPH) large chain [EC:1.4.1.13]
GCF_012927455_g_14560	K00265	gltB; glutamate synthase (NADPH) large chain [EC:1.4.1.13]
GCF_015751795_g_07930	K00265	gltB; glutamate synthase (NADPH) large chain [EC:1.4.1.13]
GCF_015752205_g_07925	K00265	gltB; glutamate synthase (NADPH) large chain [EC:1.4.1.13]
GCF_015752225_g_08770	K00265	gltB; glutamate synthase (NADPH) large chain [EC:1.4.1.13]
GCF_029892315_g_05820	K00265	gltB; glutamate synthase (NADPH) large chain [EC:1.4.1.13]
GCA_000015505_g_03470	K00266	gltD; glutamate synthase (NADPH) small chain [EC:1.4.1.13]
GCA_000709345_g_11865	K00266	gltD; glutamate synthase (NADPH) small chain [EC:1.4.1.13]
GCA_000751355_g_07200	K00266	gltD; glutamate synthase (NADPH) small chain [EC:1.4.1.13]
GCA_001598235_g_10115	K00266	gltD; glutamate synthase (NADPH) small chain [EC:1.4.1.13]
GCA_002256925_g_03420	K00266	gltD; glutamate synthase (NADPH) small chain [EC:1.4.1.13]
GCA_023259235_g_07765	K00266	gltD; glutamate synthase (NADPH) small chain [EC:1.4.1.13]
GCA_027308165_g_17575	K00266	gltD; glutamate synthase (NADPH) small chain [EC:1.4.1.13]
GCA_031364265_g_16285	K00266	gltD; glutamate synthase (NADPH) small chain [EC:1.4.1.13]
GCA_031375865_g_07515	K00266	gltD; glutamate synthase (NADPH) small chain [EC:1.4.1.13]
GCA_031396485_g_12085	K00266	gltD; glutamate synthase (NADPH) small chain [EC:1.4.1.13]
GCA_031423655_g_03680	K00266	gltD; glutamate synthase (NADPH) small chain [EC:1.4.1.13]
GCF_010365105_g_18660	K00266	gltD; glutamate synthase (NADPH) small chain [EC:1.4.1.13]
GCF_012927415_g_06270	K00266	gltD; glutamate synthase (NADPH) small chain [EC:1.4.1.13]
GCF_012927455_g_14555	K00266	gltD; glutamate synthase (NADPH) small chain [EC:1.4.1.13]
GCF_015751795_g_07935	K00266	gltD; glutamate synthase (NADPH) small chain [EC:1.4.1.13]
GCF_015752205_g_07930	K00266	gltD; glutamate synthase (NADPH) small chain [EC:1.4.1.13]
GCF_015752225_g_08765	K00266	gltD; glutamate synthase (NADPH) small chain [EC:1.4.1.13]
GCF_029892315_g_05825	K00266	gltD; glutamate synthase (NADPH) small chain [EC:1.4.1.13]
GCA_000015505_g_06800	K00368	nirK; nitrite reductase (NO-forming) [EC:1.7.2.1]
GCA_000709345_g_08770	K00368	nirK; nitrite reductase (NO-forming) [EC:1.7.2.1]
GCA_000751355_g_17960	K00368	nirK; nitrite reductase (NO-forming) [EC:1.7.2.1]
GCA_002256925_g_08425	K00368	nirK; nitrite reductase (NO-forming) [EC:1.7.2.1]
GCA_027308165_g_02100	K00368	nirK; nitrite reductase (NO-forming) [EC:1.7.2.1]
GCA_031364265_g_03450	K00368	nirK; nitrite reductase (NO-forming) [EC:1.7.2.1]
GCA_031364265_g_04790	K00368	nirK; nitrite reductase (NO-forming) [EC:1.7.2.1]
GCA_031375865_g_07040	K00368	nirK; nitrite reductase (NO-forming) [EC:1.7.2.1]
GCA_031396485_g_01110	K00368	nirK; nitrite reductase (NO-forming) [EC:1.7.2.1]
GCA_031423655_g_04265	K00368	nirK; nitrite reductase (NO-forming) [EC:1.7.2.1]
GCA_035428775_g_06255	K00368	nirK; nitrite reductase (NO-forming) [EC:1.7.2.1]
GCA_035429145_g_06040	K00368	nirK; nitrite reductase (NO-forming) [EC:1.7.2.1]
GCF_012927415_g_05410	K00368	nirK; nitrite reductase (NO-forming) [EC:1.7.2.1]
GCF_012927455_g_07555	K00368	nirK; nitrite reductase (NO-forming) [EC:1.7.2.1]
GCF_012927455_g_20650	K00368	nirK; nitrite reductase (NO-forming) [EC:1.7.2.1]
GCF_015752225_g_05965	K00368	nirK; nitrite reductase (NO-forming) [EC:1.7.2.1]
GCA_000015505_g_19210	K00370	narG, narZ, nxrA; nitrate reductase / nitrite oxidoreductase, alpha subunit [EC:1.7.5.1 1.7.99.-]
GCA_000709345_g_17420	K00370	narG, narZ, nxrA; nitrate reductase / nitrite oxidoreductase, alpha subunit [EC:1.7.5.1 1.7.99.-]
GCA_002256925_g_04895	K00370	narG, narZ, nxrA; nitrate reductase / nitrite oxidoreductase, alpha subunit [EC:1.7.5.1 1.7.99.-]
GCA_023259235_g_02935	K00370	narG, narZ, nxrA; nitrate reductase / nitrite oxidoreductase, alpha subunit [EC:1.7.5.1 1.7.99.-]
GCA_026400075_g_13860	K00370	narG, narZ, nxrA; nitrate reductase / nitrite oxidoreductase, alpha subunit [EC:1.7.5.1 1.7.99.-]
GCA_027308165_g_07570	K00370	narG, narZ, nxrA; nitrate reductase / nitrite oxidoreductase, alpha subunit [EC:1.7.5.1 1.7.99.-]
GCA_030697125_g_06365	K00370	narG, narZ, nxrA; nitrate reductase / nitrite oxidoreductase, alpha subunit [EC:1.7.5.1 1.7.99.-]
GCA_030697125_g_08160	K00370	narG, narZ, nxrA; nitrate reductase / nitrite oxidoreductase, alpha subunit [EC:1.7.5.1 1.7.99.-]
GCA_031396485_g_01645	K00370	narG, narZ, nxrA; nitrate reductase / nitrite oxidoreductase, alpha subunit [EC:1.7.5.1 1.7.99.-]
GCA_035428775_g_12910	K00370	narG, narZ, nxrA; nitrate reductase / nitrite oxidoreductase, alpha subunit [EC:1.7.5.1 1.7.99.-]
GCA_035429145_g_13510	K00370	narG, narZ, nxrA; nitrate reductase / nitrite oxidoreductase, alpha subunit [EC:1.7.5.1 1.7.99.-]
GCF_010365105_g_13780	K00370	narG, narZ, nxrA; nitrate reductase / nitrite oxidoreductase, alpha subunit [EC:1.7.5.1 1.7.99.-]
GCF_010365105_g_13785	K00370	narG, narZ, nxrA; nitrate reductase / nitrite oxidoreductase, alpha subunit [EC:1.7.5.1 1.7.99.-]
GCF_012927415_g_16915	K00370	narG, narZ, nxrA; nitrate reductase / nitrite oxidoreductase, alpha subunit [EC:1.7.5.1 1.7.99.-]
GCF_012927455_g_10770	K00370	narG, narZ, nxrA; nitrate reductase / nitrite oxidoreductase, alpha subunit [EC:1.7.5.1 1.7.99.-]
GCA_000015505_g_19205	K00371	narH, narY, nxrB; nitrate reductase / nitrite oxidoreductase, beta subunit [EC:1.7.5.1 1.7.99.-]
GCA_000709345_g_17425	K00371	narH, narY, nxrB; nitrate reductase / nitrite oxidoreductase, beta subunit [EC:1.7.5.1 1.7.99.-]
GCA_002256925_g_00310	K00371	narH, narY, nxrB; nitrate reductase / nitrite oxidoreductase, beta subunit [EC:1.7.5.1 1.7.99.-]
GCA_023259235_g_02930	K00371	narH, narY, nxrB; nitrate reductase / nitrite oxidoreductase, beta subunit [EC:1.7.5.1 1.7.99.-]
GCA_026400075_g_13855	K00371	narH, narY, nxrB; nitrate reductase / nitrite oxidoreductase, beta subunit [EC:1.7.5.1 1.7.99.-]
GCA_027308165_g_01845	K00371	narH, narY, nxrB; nitrate reductase / nitrite oxidoreductase, beta subunit [EC:1.7.5.1 1.7.99.-]
GCA_027308165_g_07565	K00371	narH, narY, nxrB; nitrate reductase / nitrite oxidoreductase, beta subunit [EC:1.7.5.1 1.7.99.-]
GCA_030697125_g_02315	K00371	narH, narY, nxrB; nitrate reductase / nitrite oxidoreductase, beta subunit [EC:1.7.5.1 1.7.99.-]
GCA_031396485_g_01640	K00371	narH, narY, nxrB; nitrate reductase / nitrite oxidoreductase, beta subunit [EC:1.7.5.1 1.7.99.-]
GCA_035428775_g_12905	K00371	narH, narY, nxrB; nitrate reductase / nitrite oxidoreductase, beta subunit [EC:1.7.5.1 1.7.99.-]
GCA_035429145_g_13515	K00371	narH, narY, nxrB; nitrate reductase / nitrite oxidoreductase, beta subunit [EC:1.7.5.1 1.7.99.-]
GCF_010365105_g_13790	K00371	narH, narY, nxrB; nitrate reductase / nitrite oxidoreductase, beta subunit [EC:1.7.5.1 1.7.99.-]
GCF_012927415_g_16920	K00371	narH, narY, nxrB; nitrate reductase / nitrite oxidoreductase, beta subunit [EC:1.7.5.1 1.7.99.-]
GCF_012927455_g_10765	K00371	narH, narY, nxrB; nitrate reductase / nitrite oxidoreductase, beta subunit [EC:1.7.5.1 1.7.99.-]
GCA_000015505_g_07195	K00372	nasC, nasA; assimilatory nitrate reductase catalytic subunit [EC:1.7.99.-]
GCA_000709345_g_03365	K00372	nasC, nasA; assimilatory nitrate reductase catalytic subunit [EC:1.7.99.-]
GCA_000751355_g_18225	K00372	nasC, nasA; assimilatory nitrate reductase catalytic subunit [EC:1.7.99.-]
GCA_000751355_g_18230	K00372	nasC, nasA; assimilatory nitrate reductase catalytic subunit [EC:1.7.99.-]
GCA_001598235_g_03250	K00372	nasC, nasA; assimilatory nitrate reductase catalytic subunit [EC:1.7.99.-]
GCA_002256925_g_12590	K00372	nasC, nasA; assimilatory nitrate reductase catalytic subunit [EC:1.7.99.-]
GCA_026400075_g_13065	K00372	nasC, nasA; assimilatory nitrate reductase catalytic subunit [EC:1.7.99.-]
GCA_027308165_g_00100	K00372	nasC, nasA; assimilatory nitrate reductase catalytic subunit [EC:1.7.99.-]
GCA_030697125_g_14270	K00372	nasC, nasA; assimilatory nitrate reductase catalytic subunit [EC:1.7.99.-]
GCA_031364265_g_01465	K00372	nasC, nasA; assimilatory nitrate reductase catalytic subunit [EC:1.7.99.-]
GCA_031375865_g_09345	K00372	nasC, nasA; assimilatory nitrate reductase catalytic subunit [EC:1.7.99.-]
GCA_031396485_g_14225	K00372	nasC, nasA; assimilatory nitrate reductase catalytic subunit [EC:1.7.99.-]
GCA_031423655_g_12390	K00372	nasC, nasA; assimilatory nitrate reductase catalytic subunit [EC:1.7.99.-]
GCA_035428775_g_16075	K00372	nasC, nasA; assimilatory nitrate reductase catalytic subunit [EC:1.7.99.-]
GCA_035429145_g_00015	K00372	nasC, nasA; assimilatory nitrate reductase catalytic subunit [EC:1.7.99.-]
GCF_010365105_g_08425	K00372	nasC, nasA; assimilatory nitrate reductase catalytic subunit [EC:1.7.99.-]
GCF_012927415_g_04440	K00372	nasC, nasA; assimilatory nitrate reductase catalytic subunit [EC:1.7.99.-]
GCF_012927455_g_05420	K00372	nasC, nasA; assimilatory nitrate reductase catalytic subunit [EC:1.7.99.-]
GCF_015751795_g_10910	K00372	nasC, nasA; assimilatory nitrate reductase catalytic subunit [EC:1.7.99.-]
GCF_015752205_g_10905	K00372	nasC, nasA; assimilatory nitrate reductase catalytic subunit [EC:1.7.99.-]
GCF_015752225_g_00200	K00372	nasC, nasA; assimilatory nitrate reductase catalytic subunit [EC:1.7.99.-]
GCF_029892315_g_13915	K00372	nasC, nasA; assimilatory nitrate reductase catalytic subunit [EC:1.7.99.-]
GCA_000015505_g_19195	K00374	narI, narV; nitrate reductase gamma subunit [EC:1.7.5.1 1.7.99.-]
GCA_000709345_g_17435	K00374	narI, narV; nitrate reductase gamma subunit [EC:1.7.5.1 1.7.99.-]
GCA_023259235_g_02920	K00374	narI, narV; nitrate reductase gamma subunit [EC:1.7.5.1 1.7.99.-]
GCA_026400075_g_13845	K00374	narI, narV; nitrate reductase gamma subunit [EC:1.7.5.1 1.7.99.-]
GCA_027308165_g_01835	K00374	narI, narV; nitrate reductase gamma subunit [EC:1.7.5.1 1.7.99.-]
GCA_030697125_g_02305	K00374	narI, narV; nitrate reductase gamma subunit [EC:1.7.5.1 1.7.99.-]
GCA_031396485_g_01630	K00374	narI, narV; nitrate reductase gamma subunit [EC:1.7.5.1 1.7.99.-]
GCA_035428775_g_12895	K00374	narI, narV; nitrate reductase gamma subunit [EC:1.7.5.1 1.7.99.-]
GCA_035429145_g_13525	K00374	narI, narV; nitrate reductase gamma subunit [EC:1.7.5.1 1.7.99.-]
GCF_010365105_g_13800	K00374	narI, narV; nitrate reductase gamma subunit [EC:1.7.5.1 1.7.99.-]
GCF_012927415_g_13705	K00374	narI, narV; nitrate reductase gamma subunit [EC:1.7.5.1 1.7.99.-]
GCF_012927455_g_10755	K00374	narI, narV; nitrate reductase gamma subunit [EC:1.7.5.1 1.7.99.-]
GCA_000709345_g_23685	K00376	nosZ; nitrous-oxide reductase [EC:1.7.2.4]
GCA_023259235_g_04240	K00376	nosZ; nitrous-oxide reductase [EC:1.7.2.4]
GCA_030697125_g_00280	K00376	nosZ; nitrous-oxide reductase [EC:1.7.2.4]
GCF_010365105_g_16220	K00376	nosZ; nitrous-oxide reductase [EC:1.7.2.4]
GCF_012927415_g_04405	K00376	nosZ; nitrous-oxide reductase [EC:1.7.2.4]
GCF_012927455_g_02470	K00376	nosZ; nitrous-oxide reductase [EC:1.7.2.4]
GCA_000015505_g_06280	K00459	ncd2, npd; nitronate monooxygenase [EC:1.13.12.16]
GCA_000015505_g_07880	K00459	ncd2, npd; nitronate monooxygenase [EC:1.13.12.16]
GCA_000015505_g_14165	K00459	ncd2, npd; nitronate monooxygenase [EC:1.13.12.16]
GCA_000709345_g_01395	K00459	ncd2, npd; nitronate monooxygenase [EC:1.13.12.16]
GCA_000709345_g_04915	K00459	ncd2, npd; nitronate monooxygenase [EC:1.13.12.16]
GCA_000709345_g_20320	K00459	ncd2, npd; nitronate monooxygenase [EC:1.13.12.16]
GCA_000751355_g_17095	K00459	ncd2, npd; nitronate monooxygenase [EC:1.13.12.16]
GCA_000751355_g_20805	K00459	ncd2, npd; nitronate monooxygenase [EC:1.13.12.16]
GCA_001598235_g_06325	K00459	ncd2, npd; nitronate monooxygenase [EC:1.13.12.16]
GCA_001598235_g_19165	K00459	ncd2, npd; nitronate monooxygenase [EC:1.13.12.16]
GCA_002256925_g_06370	K00459	ncd2, npd; nitronate monooxygenase [EC:1.13.12.16]
GCA_002256925_g_13430	K00459	ncd2, npd; nitronate monooxygenase [EC:1.13.12.16]
GCA_023259235_g_00035	K00459	ncd2, npd; nitronate monooxygenase [EC:1.13.12.16]
GCA_023259235_g_09620	K00459	ncd2, npd; nitronate monooxygenase [EC:1.13.12.16]
GCA_026400075_g_00185	K00459	ncd2, npd; nitronate monooxygenase [EC:1.13.12.16]
GCA_026400075_g_00965	K00459	ncd2, npd; nitronate monooxygenase [EC:1.13.12.16]
GCA_026400075_g_01900	K00459	ncd2, npd; nitronate monooxygenase [EC:1.13.12.16]
GCA_027308165_g_01820	K00459	ncd2, npd; nitronate monooxygenase [EC:1.13.12.16]
GCA_027308165_g_10365	K00459	ncd2, npd; nitronate monooxygenase [EC:1.13.12.16]
GCA_030697125_g_01575	K00459	ncd2, npd; nitronate monooxygenase [EC:1.13.12.16]
GCA_030697125_g_10170	K00459	ncd2, npd; nitronate monooxygenase [EC:1.13.12.16]
GCA_031364265_g_18090	K00459	ncd2, npd; nitronate monooxygenase [EC:1.13.12.16]
GCA_031375865_g_01065	K00459	ncd2, npd; nitronate monooxygenase [EC:1.13.12.16]
GCA_031375865_g_08545	K00459	ncd2, npd; nitronate monooxygenase [EC:1.13.12.16]
GCA_031396485_g_11755	K00459	ncd2, npd; nitronate monooxygenase [EC:1.13.12.16]
GCA_031423655_g_05285	K00459	ncd2, npd; nitronate monooxygenase [EC:1.13.12.16]
GCA_031423655_g_13010	K00459	ncd2, npd; nitronate monooxygenase [EC:1.13.12.16]
GCA_035428775_g_09335	K00459	ncd2, npd; nitronate monooxygenase [EC:1.13.12.16]
GCA_035428775_g_12880	K00459	ncd2, npd; nitronate monooxygenase [EC:1.13.12.16]
GCA_035429145_g_00725	K00459	ncd2, npd; nitronate monooxygenase [EC:1.13.12.16]
GCA_035429145_g_13540	K00459	ncd2, npd; nitronate monooxygenase [EC:1.13.12.16]
GCF_010365105_g_02770	K00459	ncd2, npd; nitronate monooxygenase [EC:1.13.12.16]
GCF_010365105_g_06610	K00459	ncd2, npd; nitronate monooxygenase [EC:1.13.12.16]
GCF_010365105_g_10280	K00459	ncd2, npd; nitronate monooxygenase [EC:1.13.12.16]
GCF_012927415_g_01100	K00459	ncd2, npd; nitronate monooxygenase [EC:1.13.12.16]
GCF_012927415_g_09395	K00459	ncd2, npd; nitronate monooxygenase [EC:1.13.12.16]
GCF_012927415_g_13715	K00459	ncd2, npd; nitronate monooxygenase [EC:1.13.12.16]
GCF_012927455_g_03250	K00459	ncd2, npd; nitronate monooxygenase [EC:1.13.12.16]
GCF_012927455_g_09295	K00459	ncd2, npd; nitronate monooxygenase [EC:1.13.12.16]
GCF_015751795_g_04475	K00459	ncd2, npd; nitronate monooxygenase [EC:1.13.12.16]
GCF_015751795_g_11895	K00459	ncd2, npd; nitronate monooxygenase [EC:1.13.12.16]
GCF_015751795_g_12185	K00459	ncd2, npd; nitronate monooxygenase [EC:1.13.12.16]
GCF_015752205_g_04470	K00459	ncd2, npd; nitronate monooxygenase [EC:1.13.12.16]
GCF_015752205_g_11425	K00459	ncd2, npd; nitronate monooxygenase [EC:1.13.12.16]
GCF_015752205_g_12180	K00459	ncd2, npd; nitronate monooxygenase [EC:1.13.12.16]
GCF_015752225_g_03490	K00459	ncd2, npd; nitronate monooxygenase [EC:1.13.12.16]
GCF_015752225_g_13685	K00459	ncd2, npd; nitronate monooxygenase [EC:1.13.12.16]
GCF_029892315_g_09710	K00459	ncd2, npd; nitronate monooxygenase [EC:1.13.12.16]
GCF_029892315_g_12465	K00459	ncd2, npd; nitronate monooxygenase [EC:1.13.12.16]
GCF_029892315_g_15220	K00459	ncd2, npd; nitronate monooxygenase [EC:1.13.12.16]
GCA_002256925_g_03690	K00926	arcC; carbamate kinase [EC:2.7.2.2]
GCA_027308165_g_12385	K00926	arcC; carbamate kinase [EC:2.7.2.2]
GCA_031396485_g_20205	K00926	arcC; carbamate kinase [EC:2.7.2.2]
GCA_035428775_g_08275	K00926	arcC; carbamate kinase [EC:2.7.2.2]
GCA_035429145_g_09660	K00926	arcC; carbamate kinase [EC:2.7.2.2]
GCF_012927415_g_16080	K00926	arcC; carbamate kinase [EC:2.7.2.2]
GCA_030697125_g_08575	K01455	E3.5.1.49; formamidase [EC:3.5.1.49]
GCA_030697125_g_12385	K01455	E3.5.1.49; formamidase [EC:3.5.1.49]
GCF_012927415_g_04840	K01455	E3.5.1.49; formamidase [EC:3.5.1.49]
GCA_000015505_g_10805	K01501	E3.5.5.1; nitrilase [EC:3.5.5.1]
GCA_000015505_g_24905	K01501	E3.5.5.1; nitrilase [EC:3.5.5.1]
GCA_001598235_g_11605	K01501	E3.5.5.1; nitrilase [EC:3.5.5.1]
GCA_023259235_g_14985	K01501	E3.5.5.1; nitrilase [EC:3.5.5.1]
GCA_031375865_g_02540	K01501	E3.5.5.1; nitrilase [EC:3.5.5.1]
GCA_031396485_g_00315	K01501	E3.5.5.1; nitrilase [EC:3.5.5.1]
GCA_031423655_g_09925	K01501	E3.5.5.1; nitrilase [EC:3.5.5.1]
GCF_012927455_g_05835	K01501	E3.5.5.1; nitrilase [EC:3.5.5.1]
GCA_000015505_g_02335	K01673	cynT, can; carbonic anhydrase [EC:4.2.1.1]
GCA_000015505_g_19185	K01673	cynT, can; carbonic anhydrase [EC:4.2.1.1]
GCA_000709345_g_10360	K01673	cynT, can; carbonic anhydrase [EC:4.2.1.1]
GCA_000709345_g_17445	K01673	cynT, can; carbonic anhydrase [EC:4.2.1.1]
GCA_000709345_g_18495	K01673	cynT, can; carbonic anhydrase [EC:4.2.1.1]
GCA_000751355_g_01750	K01673	cynT, can; carbonic anhydrase [EC:4.2.1.1]
GCA_000751355_g_08330	K01673	cynT, can; carbonic anhydrase [EC:4.2.1.1]
GCA_000751355_g_13160	K01673	cynT, can; carbonic anhydrase [EC:4.2.1.1]
GCA_001598235_g_18445	K01673	cynT, can; carbonic anhydrase [EC:4.2.1.1]
GCA_002256925_g_09480	K01673	cynT, can; carbonic anhydrase [EC:4.2.1.1]
GCA_002256925_g_14265	K01673	cynT, can; carbonic anhydrase [EC:4.2.1.1]
GCA_023259235_g_14475	K01673	cynT, can; carbonic anhydrase [EC:4.2.1.1]
GCA_026400075_g_11530	K01673	cynT, can; carbonic anhydrase [EC:4.2.1.1]
GCA_026400075_g_13835	K01673	cynT, can; carbonic anhydrase [EC:4.2.1.1]
GCA_027308165_g_01825	K01673	cynT, can; carbonic anhydrase [EC:4.2.1.1]
GCA_027308165_g_03115	K01673	cynT, can; carbonic anhydrase [EC:4.2.1.1]
GCA_030697125_g_01540	K01673	cynT, can; carbonic anhydrase [EC:4.2.1.1]
GCA_030697125_g_02295	K01673	cynT, can; carbonic anhydrase [EC:4.2.1.1]
GCA_030697125_g_03705	K01673	cynT, can; carbonic anhydrase [EC:4.2.1.1]
GCA_030697125_g_10175	K01673	cynT, can; carbonic anhydrase [EC:4.2.1.1]
GCA_031364265_g_01445	K01673	cynT, can; carbonic anhydrase [EC:4.2.1.1]
GCA_031375865_g_07560	K01673	cynT, can; carbonic anhydrase [EC:4.2.1.1]
GCA_031375865_g_07925	K01673	cynT, can; carbonic anhydrase [EC:4.2.1.1]
GCA_031396485_g_01000	K01673	cynT, can; carbonic anhydrase [EC:4.2.1.1]
GCA_031396485_g_03880	K01673	cynT, can; carbonic anhydrase [EC:4.2.1.1]
GCA_031396485_g_18520	K01673	cynT, can; carbonic anhydrase [EC:4.2.1.1]
GCA_031423655_g_10365	K01673	cynT, can; carbonic anhydrase [EC:4.2.1.1]
GCA_031423655_g_14770	K01673	cynT, can; carbonic anhydrase [EC:4.2.1.1]
GCA_035428775_g_09700	K01673	cynT, can; carbonic anhydrase [EC:4.2.1.1]
GCA_035428775_g_12885	K01673	cynT, can; carbonic anhydrase [EC:4.2.1.1]
GCA_035429145_g_09745	K01673	cynT, can; carbonic anhydrase [EC:4.2.1.1]
GCA_035429145_g_13535	K01673	cynT, can; carbonic anhydrase [EC:4.2.1.1]
GCF_010365105_g_13810	K01673	cynT, can; carbonic anhydrase [EC:4.2.1.1]
GCF_010365105_g_18960	K01673	cynT, can; carbonic anhydrase [EC:4.2.1.1]
GCF_012927415_g_01265	K01673	cynT, can; carbonic anhydrase [EC:4.2.1.1]
GCF_012927455_g_00365	K01673	cynT, can; carbonic anhydrase [EC:4.2.1.1]
GCF_012927455_g_16155	K01673	cynT, can; carbonic anhydrase [EC:4.2.1.1]
GCF_015751795_g_12925	K01673	cynT, can; carbonic anhydrase [EC:4.2.1.1]
GCF_015751795_g_14585	K01673	cynT, can; carbonic anhydrase [EC:4.2.1.1]
GCF_015752205_g_13210	K01673	cynT, can; carbonic anhydrase [EC:4.2.1.1]
GCF_015752205_g_14675	K01673	cynT, can; carbonic anhydrase [EC:4.2.1.1]
GCF_015752225_g_07540	K01673	cynT, can; carbonic anhydrase [EC:4.2.1.1]
GCF_015752225_g_12165	K01673	cynT, can; carbonic anhydrase [EC:4.2.1.1]
GCF_015752225_g_15860	K01673	cynT, can; carbonic anhydrase [EC:4.2.1.1]
GCF_029892315_g_04115	K01673	cynT, can; carbonic anhydrase [EC:4.2.1.1]
GCF_029892315_g_04930	K01673	cynT, can; carbonic anhydrase [EC:4.2.1.1]
GCA_026400075_g_04795	K01674	cah; carbonic anhydrase [EC:4.2.1.1]
GCA_000709345_g_14380	K01725	cynS; cyanate lyase [EC:4.2.1.104]
GCA_001598235_g_13385	K01725	cynS; cyanate lyase [EC:4.2.1.104]
GCA_002256925_g_06055	K01725	cynS; cyanate lyase [EC:4.2.1.104]
GCA_027308165_g_14470	K01725	cynS; cyanate lyase [EC:4.2.1.104]
GCA_031364265_g_10710	K01725	cynS; cyanate lyase [EC:4.2.1.104]
GCA_031375865_g_10335	K01725	cynS; cyanate lyase [EC:4.2.1.104]
GCA_031396485_g_10870	K01725	cynS; cyanate lyase [EC:4.2.1.104]
GCA_031423655_g_00130	K01725	cynS; cyanate lyase [EC:4.2.1.104]
GCA_035428775_g_13330	K01725	cynS; cyanate lyase [EC:4.2.1.104]
GCA_035429145_g_13415	K01725	cynS; cyanate lyase [EC:4.2.1.104]
GCF_015751795_g_09455	K01725	cynS; cyanate lyase [EC:4.2.1.104]
GCF_015752205_g_10365	K01725	cynS; cyanate lyase [EC:4.2.1.104]
GCF_029892315_g_01175	K01725	cynS; cyanate lyase [EC:4.2.1.104]
GCA_000015505_g_14195	K01915	glnA, GLUL; glutamine synthetase [EC:6.3.1.2]
GCA_000015505_g_14640	K01915	glnA, GLUL; glutamine synthetase [EC:6.3.1.2]
GCA_000709345_g_02035	K01915	glnA, GLUL; glutamine synthetase [EC:6.3.1.2]
GCA_000709345_g_02860	K01915	glnA, GLUL; glutamine synthetase [EC:6.3.1.2]
GCA_000709345_g_16570	K01915	glnA, GLUL; glutamine synthetase [EC:6.3.1.2]
GCA_000751355_g_03875	K01915	glnA, GLUL; glutamine synthetase [EC:6.3.1.2]
GCA_000751355_g_12160	K01915	glnA, GLUL; glutamine synthetase [EC:6.3.1.2]
GCA_000751355_g_20335	K01915	glnA, GLUL; glutamine synthetase [EC:6.3.1.2]
GCA_001598235_g_14245	K01915	glnA, GLUL; glutamine synthetase [EC:6.3.1.2]
GCA_001598235_g_22900	K01915	glnA, GLUL; glutamine synthetase [EC:6.3.1.2]
GCA_002256925_g_06435	K01915	glnA, GLUL; glutamine synthetase [EC:6.3.1.2]
GCA_023259235_g_10945	K01915	glnA, GLUL; glutamine synthetase [EC:6.3.1.2]
GCA_026400075_g_15290	K01915	glnA, GLUL; glutamine synthetase [EC:6.3.1.2]
GCA_026400075_g_17020	K01915	glnA, GLUL; glutamine synthetase [EC:6.3.1.2]
GCA_027308165_g_02775	K01915	glnA, GLUL; glutamine synthetase [EC:6.3.1.2]
GCA_030697125_g_00490	K01915	glnA, GLUL; glutamine synthetase [EC:6.3.1.2]
GCA_030697125_g_00695	K01915	glnA, GLUL; glutamine synthetase [EC:6.3.1.2]
GCA_031364265_g_12300	K01915	glnA, GLUL; glutamine synthetase [EC:6.3.1.2]
GCA_031375865_g_06180	K01915	glnA, GLUL; glutamine synthetase [EC:6.3.1.2]
GCA_031396485_g_00650	K01915	glnA, GLUL; glutamine synthetase [EC:6.3.1.2]
GCA_031396485_g_09375	K01915	glnA, GLUL; glutamine synthetase [EC:6.3.1.2]
GCA_031423655_g_17435	K01915	glnA, GLUL; glutamine synthetase [EC:6.3.1.2]
GCA_035428775_g_10420	K01915	glnA, GLUL; glutamine synthetase [EC:6.3.1.2]
GCA_035429145_g_11150	K01915	glnA, GLUL; glutamine synthetase [EC:6.3.1.2]
GCF_010365105_g_03870	K01915	glnA, GLUL; glutamine synthetase [EC:6.3.1.2]
GCF_010365105_g_04245	K01915	glnA, GLUL; glutamine synthetase [EC:6.3.1.2]
GCF_010365105_g_16295	K01915	glnA, GLUL; glutamine synthetase [EC:6.3.1.2]
GCF_012927415_g_02810	K01915	glnA, GLUL; glutamine synthetase [EC:6.3.1.2]
GCF_012927415_g_04675	K01915	glnA, GLUL; glutamine synthetase [EC:6.3.1.2]
GCF_012927455_g_14300	K01915	glnA, GLUL; glutamine synthetase [EC:6.3.1.2]
GCF_015751795_g_01815	K01915	glnA, GLUL; glutamine synthetase [EC:6.3.1.2]
GCF_015751795_g_12130	K01915	glnA, GLUL; glutamine synthetase [EC:6.3.1.2]
GCF_015751795_g_15640	K01915	glnA, GLUL; glutamine synthetase [EC:6.3.1.2]
GCF_015752205_g_01815	K01915	glnA, GLUL; glutamine synthetase [EC:6.3.1.2]
GCF_015752205_g_12125	K01915	glnA, GLUL; glutamine synthetase [EC:6.3.1.2]
GCF_015752205_g_15850	K01915	glnA, GLUL; glutamine synthetase [EC:6.3.1.2]
GCF_015752225_g_09285	K01915	glnA, GLUL; glutamine synthetase [EC:6.3.1.2]
GCF_015752225_g_11515	K01915	glnA, GLUL; glutamine synthetase [EC:6.3.1.2]
GCF_015752225_g_12450	K01915	glnA, GLUL; glutamine synthetase [EC:6.3.1.2]
GCF_029892315_g_03150	K01915	glnA, GLUL; glutamine synthetase [EC:6.3.1.2]
GCF_029892315_g_08170	K01915	glnA, GLUL; glutamine synthetase [EC:6.3.1.2]
GCF_029892315_g_09655	K01915	glnA, GLUL; glutamine synthetase [EC:6.3.1.2]
GCA_000709345_g_23665	K02305	norC; nitric oxide reductase subunit C
GCA_030697125_g_02290	K02305	norC; nitric oxide reductase subunit C
GCA_031396485_g_06455	K02305	norC; nitric oxide reductase subunit C
GCF_010365105_g_14700	K02305	norC; nitric oxide reductase subunit C
GCF_012927455_g_04795	K02305	norC; nitric oxide reductase subunit C
GCA_000015505_g_07225	K02575	NRT2, narK, nrtP, nasA; MFS transporter, NNP family, nitrate/nitrite transporter
GCA_000015505_g_19215	K02575	NRT2, narK, nrtP, nasA; MFS transporter, NNP family, nitrate/nitrite transporter
GCA_000015505_g_19220	K02575	NRT2, narK, nrtP, nasA; MFS transporter, NNP family, nitrate/nitrite transporter
GCA_000709345_g_03395	K02575	NRT2, narK, nrtP, nasA; MFS transporter, NNP family, nitrate/nitrite transporter
GCA_000709345_g_17410	K02575	NRT2, narK, nrtP, nasA; MFS transporter, NNP family, nitrate/nitrite transporter
GCA_000709345_g_17415	K02575	NRT2, narK, nrtP, nasA; MFS transporter, NNP family, nitrate/nitrite transporter
GCA_001598235_g_03215	K02575	NRT2, narK, nrtP, nasA; MFS transporter, NNP family, nitrate/nitrite transporter
GCA_001598235_g_03220	K02575	NRT2, narK, nrtP, nasA; MFS transporter, NNP family, nitrate/nitrite transporter
GCA_002256925_g_04885	K02575	NRT2, narK, nrtP, nasA; MFS transporter, NNP family, nitrate/nitrite transporter
GCA_002256925_g_04890	K02575	NRT2, narK, nrtP, nasA; MFS transporter, NNP family, nitrate/nitrite transporter
GCA_023259235_g_02940	K02575	NRT2, narK, nrtP, nasA; MFS transporter, NNP family, nitrate/nitrite transporter
GCA_023259235_g_02945	K02575	NRT2, narK, nrtP, nasA; MFS transporter, NNP family, nitrate/nitrite transporter
GCA_026400075_g_00405	K02575	NRT2, narK, nrtP, nasA; MFS transporter, NNP family, nitrate/nitrite transporter
GCA_026400075_g_00410	K02575	NRT2, narK, nrtP, nasA; MFS transporter, NNP family, nitrate/nitrite transporter
GCA_026400075_g_08310	K02575	NRT2, narK, nrtP, nasA; MFS transporter, NNP family, nitrate/nitrite transporter
GCA_027308165_g_07575	K02575	NRT2, narK, nrtP, nasA; MFS transporter, NNP family, nitrate/nitrite transporter
GCA_027308165_g_07580	K02575	NRT2, narK, nrtP, nasA; MFS transporter, NNP family, nitrate/nitrite transporter
GCA_030697125_g_13570	K02575	NRT2, narK, nrtP, nasA; MFS transporter, NNP family, nitrate/nitrite transporter
GCA_030697125_g_13575	K02575	NRT2, narK, nrtP, nasA; MFS transporter, NNP family, nitrate/nitrite transporter
GCA_031364265_g_08440	K02575	NRT2, narK, nrtP, nasA; MFS transporter, NNP family, nitrate/nitrite transporter
GCA_031375865_g_05825	K02575	NRT2, narK, nrtP, nasA; MFS transporter, NNP family, nitrate/nitrite transporter
GCA_031396485_g_01650	K02575	NRT2, narK, nrtP, nasA; MFS transporter, NNP family, nitrate/nitrite transporter
GCA_031396485_g_01655	K02575	NRT2, narK, nrtP, nasA; MFS transporter, NNP family, nitrate/nitrite transporter
GCA_031396485_g_16370	K02575	NRT2, narK, nrtP, nasA; MFS transporter, NNP family, nitrate/nitrite transporter
GCA_031423655_g_17260	K02575	NRT2, narK, nrtP, nasA; MFS transporter, NNP family, nitrate/nitrite transporter
GCA_035428775_g_12915	K02575	NRT2, narK, nrtP, nasA; MFS transporter, NNP family, nitrate/nitrite transporter
GCA_035428775_g_12920	K02575	NRT2, narK, nrtP, nasA; MFS transporter, NNP family, nitrate/nitrite transporter
GCA_035429145_g_13500	K02575	NRT2, narK, nrtP, nasA; MFS transporter, NNP family, nitrate/nitrite transporter
GCA_035429145_g_13505	K02575	NRT2, narK, nrtP, nasA; MFS transporter, NNP family, nitrate/nitrite transporter
GCF_010365105_g_13765	K02575	NRT2, narK, nrtP, nasA; MFS transporter, NNP family, nitrate/nitrite transporter
GCF_010365105_g_13770	K02575	NRT2, narK, nrtP, nasA; MFS transporter, NNP family, nitrate/nitrite transporter
GCF_012927415_g_16905	K02575	NRT2, narK, nrtP, nasA; MFS transporter, NNP family, nitrate/nitrite transporter
GCF_012927415_g_16910	K02575	NRT2, narK, nrtP, nasA; MFS transporter, NNP family, nitrate/nitrite transporter
GCF_012927455_g_08710	K02575	NRT2, narK, nrtP, nasA; MFS transporter, NNP family, nitrate/nitrite transporter
GCF_012927455_g_10775	K02575	NRT2, narK, nrtP, nasA; MFS transporter, NNP family, nitrate/nitrite transporter
GCF_012927455_g_10780	K02575	NRT2, narK, nrtP, nasA; MFS transporter, NNP family, nitrate/nitrite transporter
GCF_015751795_g_10865	K02575	NRT2, narK, nrtP, nasA; MFS transporter, NNP family, nitrate/nitrite transporter
GCF_015752205_g_10860	K02575	NRT2, narK, nrtP, nasA; MFS transporter, NNP family, nitrate/nitrite transporter
GCF_029892315_g_13870	K02575	NRT2, narK, nrtP, nasA; MFS transporter, NNP family, nitrate/nitrite transporter
GCA_000015505_g_11990	K02586	nifD; nitrogenase molybdenum-iron protein alpha chain [EC:1.18.6.1]
GCA_026400075_g_10010	K02586	nifD; nitrogenase molybdenum-iron protein alpha chain [EC:1.18.6.1]
GCA_000015505_g_11995	K02588	nifH; nitrogenase iron protein NifH
GCA_000015505_g_11985	K02591	nifK; nitrogenase molybdenum-iron protein beta chain [EC:1.18.6.1]
GCA_000015505_g_06810	K04561	norB; nitric oxide reductase subunit B [EC:1.7.2.5]
GCA_000709345_g_08760	K04561	norB; nitric oxide reductase subunit B [EC:1.7.2.5]
GCA_000709345_g_23670	K04561	norB; nitric oxide reductase subunit B [EC:1.7.2.5]
GCA_000751355_g_17970	K04561	norB; nitric oxide reductase subunit B [EC:1.7.2.5]
GCA_002256925_g_04680	K04561	norB; nitric oxide reductase subunit B [EC:1.7.2.5]
GCA_027308165_g_02110	K04561	norB; nitric oxide reductase subunit B [EC:1.7.2.5]
GCA_030697125_g_02285	K04561	norB; nitric oxide reductase subunit B [EC:1.7.2.5]
GCA_030697125_g_06335	K04561	norB; nitric oxide reductase subunit B [EC:1.7.2.5]
GCA_031375865_g_07025	K04561	norB; nitric oxide reductase subunit B [EC:1.7.2.5]
GCA_031396485_g_01125	K04561	norB; nitric oxide reductase subunit B [EC:1.7.2.5]
GCA_031396485_g_06450	K04561	norB; nitric oxide reductase subunit B [EC:1.7.2.5]
GCA_035428775_g_06265	K04561	norB; nitric oxide reductase subunit B [EC:1.7.2.5]
GCA_035429145_g_06050	K04561	norB; nitric oxide reductase subunit B [EC:1.7.2.5]
GCF_010365105_g_08705	K04561	norB; nitric oxide reductase subunit B [EC:1.7.2.5]
GCF_010365105_g_14695	K04561	norB; nitric oxide reductase subunit B [EC:1.7.2.5]
GCF_012927415_g_05400	K04561	norB; nitric oxide reductase subunit B [EC:1.7.2.5]
GCF_012927455_g_04800	K04561	norB; nitric oxide reductase subunit B [EC:1.7.2.5]
GCF_012927455_g_07570	K04561	norB; nitric oxide reductase subunit B [EC:1.7.2.5]
GCF_015752225_g_05955	K04561	norB; nitric oxide reductase subunit B [EC:1.7.2.5]
GCA_026400075_g_07440	K05601	hcp; hydroxylamine reductase [EC:1.7.99.1]
GCA_000015505_g_12670	K14583	nahC; 1,2-dihydroxynaphthalene dioxygenase [EC:1.13.11.56]
GCA_000015505_g_10675	K15371	GDH2; glutamate dehydrogenase [EC:1.4.1.2]
GCA_001598235_g_23175	K15371	GDH2; glutamate dehydrogenase [EC:1.4.1.2]
GCF_012927455_g_08035	K15371	GDH2; glutamate dehydrogenase [EC:1.4.1.2]
GCA_000015505_g_07240	K15576	nrtA, nasF, cynA; nitrate/nitrite transport system substrate-binding protein
GCA_000709345_g_03410	K15576	nrtA, nasF, cynA; nitrate/nitrite transport system substrate-binding protein
GCA_000751355_g_18260	K15576	nrtA, nasF, cynA; nitrate/nitrite transport system substrate-binding protein
GCA_001598235_g_03180	K15576	nrtA, nasF, cynA; nitrate/nitrite transport system substrate-binding protein
GCA_002256925_g_06070	K15576	nrtA, nasF, cynA; nitrate/nitrite transport system substrate-binding protein
GCA_026400075_g_08280	K15576	nrtA, nasF, cynA; nitrate/nitrite transport system substrate-binding protein
GCA_026400075_g_08325	K15576	nrtA, nasF, cynA; nitrate/nitrite transport system substrate-binding protein
GCA_027308165_g_10645	K15576	nrtA, nasF, cynA; nitrate/nitrite transport system substrate-binding protein
GCA_027308165_g_14455	K15576	nrtA, nasF, cynA; nitrate/nitrite transport system substrate-binding protein
GCA_031364265_g_10795	K15576	nrtA, nasF, cynA; nitrate/nitrite transport system substrate-binding protein
GCA_031375865_g_15820	K15576	nrtA, nasF, cynA; nitrate/nitrite transport system substrate-binding protein
GCA_031375865_g_18850	K15576	nrtA, nasF, cynA; nitrate/nitrite transport system substrate-binding protein
GCA_031396485_g_10855	K15576	nrtA, nasF, cynA; nitrate/nitrite transport system substrate-binding protein
GCA_031396485_g_16385	K15576	nrtA, nasF, cynA; nitrate/nitrite transport system substrate-binding protein
GCA_031423655_g_00145	K15576	nrtA, nasF, cynA; nitrate/nitrite transport system substrate-binding protein
GCA_031423655_g_12515	K15576	nrtA, nasF, cynA; nitrate/nitrite transport system substrate-binding protein
GCA_035428775_g_00750	K15576	nrtA, nasF, cynA; nitrate/nitrite transport system substrate-binding protein
GCA_035428775_g_13315	K15576	nrtA, nasF, cynA; nitrate/nitrite transport system substrate-binding protein
GCA_035429145_g_00040	K15576	nrtA, nasF, cynA; nitrate/nitrite transport system substrate-binding protein
GCA_035429145_g_13430	K15576	nrtA, nasF, cynA; nitrate/nitrite transport system substrate-binding protein
GCF_010365105_g_08395	K15576	nrtA, nasF, cynA; nitrate/nitrite transport system substrate-binding protein
GCF_012927415_g_00385	K15576	nrtA, nasF, cynA; nitrate/nitrite transport system substrate-binding protein
GCF_012927455_g_08740	K15576	nrtA, nasF, cynA; nitrate/nitrite transport system substrate-binding protein
GCF_015751795_g_09475	K15576	nrtA, nasF, cynA; nitrate/nitrite transport system substrate-binding protein
GCF_015751795_g_10850	K15576	nrtA, nasF, cynA; nitrate/nitrite transport system substrate-binding protein
GCF_015752205_g_10345	K15576	nrtA, nasF, cynA; nitrate/nitrite transport system substrate-binding protein
GCF_015752205_g_10845	K15576	nrtA, nasF, cynA; nitrate/nitrite transport system substrate-binding protein
GCF_015752225_g_00230	K15576	nrtA, nasF, cynA; nitrate/nitrite transport system substrate-binding protein
GCF_029892315_g_01155	K15576	nrtA, nasF, cynA; nitrate/nitrite transport system substrate-binding protein
GCF_029892315_g_13855	K15576	nrtA, nasF, cynA; nitrate/nitrite transport system substrate-binding protein
GCA_000015505_g_07235	K15577	nrtB, nasE, cynB; nitrate/nitrite transport system permease protein
GCA_000709345_g_03405	K15577	nrtB, nasE, cynB; nitrate/nitrite transport system permease protein
GCA_000751355_g_18255	K15577	nrtB, nasE, cynB; nitrate/nitrite transport system permease protein
GCA_001598235_g_03185	K15577	nrtB, nasE, cynB; nitrate/nitrite transport system permease protein
GCA_002256925_g_00405	K15577	nrtB, nasE, cynB; nitrate/nitrite transport system permease protein
GCA_002256925_g_06065	K15577	nrtB, nasE, cynB; nitrate/nitrite transport system permease protein
GCA_026400075_g_08285	K15577	nrtB, nasE, cynB; nitrate/nitrite transport system permease protein
GCA_027308165_g_10640	K15577	nrtB, nasE, cynB; nitrate/nitrite transport system permease protein
GCA_027308165_g_14460	K15577	nrtB, nasE, cynB; nitrate/nitrite transport system permease protein
GCA_030697125_g_11290	K15577	nrtB, nasE, cynB; nitrate/nitrite transport system permease protein
GCA_031375865_g_15825	K15577	nrtB, nasE, cynB; nitrate/nitrite transport system permease protein
GCA_031375865_g_18845	K15577	nrtB, nasE, cynB; nitrate/nitrite transport system permease protein
GCA_031396485_g_10860	K15577	nrtB, nasE, cynB; nitrate/nitrite transport system permease protein
GCA_031396485_g_16380	K15577	nrtB, nasE, cynB; nitrate/nitrite transport system permease protein
GCA_031423655_g_00140	K15577	nrtB, nasE, cynB; nitrate/nitrite transport system permease protein
GCA_031423655_g_17245	K15577	nrtB, nasE, cynB; nitrate/nitrite transport system permease protein
GCA_035428775_g_00745	K15577	nrtB, nasE, cynB; nitrate/nitrite transport system permease protein
GCA_035428775_g_13320	K15577	nrtB, nasE, cynB; nitrate/nitrite transport system permease protein
GCA_035429145_g_00035	K15577	nrtB, nasE, cynB; nitrate/nitrite transport system permease protein
GCA_035429145_g_13425	K15577	nrtB, nasE, cynB; nitrate/nitrite transport system permease protein
GCF_010365105_g_08400	K15577	nrtB, nasE, cynB; nitrate/nitrite transport system permease protein
GCF_012927415_g_00390	K15577	nrtB, nasE, cynB; nitrate/nitrite transport system permease protein
GCF_012927455_g_08735	K15577	nrtB, nasE, cynB; nitrate/nitrite transport system permease protein
GCF_015751795_g_09470	K15577	nrtB, nasE, cynB; nitrate/nitrite transport system permease protein
GCF_015751795_g_10855	K15577	nrtB, nasE, cynB; nitrate/nitrite transport system permease protein
GCF_015752205_g_10350	K15577	nrtB, nasE, cynB; nitrate/nitrite transport system permease protein
GCF_015752205_g_10850	K15577	nrtB, nasE, cynB; nitrate/nitrite transport system permease protein
GCF_015752225_g_00225	K15577	nrtB, nasE, cynB; nitrate/nitrite transport system permease protein
GCF_029892315_g_01160	K15577	nrtB, nasE, cynB; nitrate/nitrite transport system permease protein
GCF_029892315_g_13860	K15577	nrtB, nasE, cynB; nitrate/nitrite transport system permease protein
GCA_000015505_g_07230	K15578	nrtC, nasD; nitrate/nitrite transport system ATP-binding protein [EC:7.3.2.4]
GCA_000709345_g_03400	K15578	nrtC, nasD; nitrate/nitrite transport system ATP-binding protein [EC:7.3.2.4]
GCA_000751355_g_18250	K15578	nrtC, nasD; nitrate/nitrite transport system ATP-binding protein [EC:7.3.2.4]
GCA_001598235_g_03190	K15578	nrtC, nasD; nitrate/nitrite transport system ATP-binding protein [EC:7.3.2.4]
GCA_002256925_g_00410	K15578	nrtC, nasD; nitrate/nitrite transport system ATP-binding protein [EC:7.3.2.4]
GCA_002256925_g_06060	K15578	nrtC, nasD; nitrate/nitrite transport system ATP-binding protein [EC:7.3.2.4]
GCA_026400075_g_08290	K15578	nrtC, nasD; nitrate/nitrite transport system ATP-binding protein [EC:7.3.2.4]
GCA_027308165_g_14465	K15578	nrtC, nasD; nitrate/nitrite transport system ATP-binding protein [EC:7.3.2.4]
GCA_030697125_g_11285	K15578	nrtC, nasD; nitrate/nitrite transport system ATP-binding protein [EC:7.3.2.4]
GCA_031364265_g_02590	K15578	nrtC, nasD; nitrate/nitrite transport system ATP-binding protein [EC:7.3.2.4]
GCA_031364265_g_08435	K15578	nrtC, nasD; nitrate/nitrite transport system ATP-binding protein [EC:7.3.2.4]
GCA_031375865_g_15830	K15578	nrtC, nasD; nitrate/nitrite transport system ATP-binding protein [EC:7.3.2.4]
GCA_031375865_g_18840	K15578	nrtC, nasD; nitrate/nitrite transport system ATP-binding protein [EC:7.3.2.4]
GCA_031396485_g_10865	K15578	nrtC, nasD; nitrate/nitrite transport system ATP-binding protein [EC:7.3.2.4]
GCA_031396485_g_16375	K15578	nrtC, nasD; nitrate/nitrite transport system ATP-binding protein [EC:7.3.2.4]
GCA_031423655_g_00135	K15578	nrtC, nasD; nitrate/nitrite transport system ATP-binding protein [EC:7.3.2.4]
GCA_031423655_g_17250	K15578	nrtC, nasD; nitrate/nitrite transport system ATP-binding protein [EC:7.3.2.4]
GCA_035428775_g_00740	K15578	nrtC, nasD; nitrate/nitrite transport system ATP-binding protein [EC:7.3.2.4]
GCA_035428775_g_13325	K15578	nrtC, nasD; nitrate/nitrite transport system ATP-binding protein [EC:7.3.2.4]
GCA_035429145_g_00030	K15578	nrtC, nasD; nitrate/nitrite transport system ATP-binding protein [EC:7.3.2.4]
GCA_035429145_g_13420	K15578	nrtC, nasD; nitrate/nitrite transport system ATP-binding protein [EC:7.3.2.4]
GCF_010365105_g_08405	K15578	nrtC, nasD; nitrate/nitrite transport system ATP-binding protein [EC:7.3.2.4]
GCF_012927415_g_00395	K15578	nrtC, nasD; nitrate/nitrite transport system ATP-binding protein [EC:7.3.2.4]
GCF_012927455_g_08730	K15578	nrtC, nasD; nitrate/nitrite transport system ATP-binding protein [EC:7.3.2.4]
GCF_015751795_g_09465	K15578	nrtC, nasD; nitrate/nitrite transport system ATP-binding protein [EC:7.3.2.4]
GCF_015751795_g_10860	K15578	nrtC, nasD; nitrate/nitrite transport system ATP-binding protein [EC:7.3.2.4]
GCF_015752205_g_10355	K15578	nrtC, nasD; nitrate/nitrite transport system ATP-binding protein [EC:7.3.2.4]
GCF_015752205_g_10855	K15578	nrtC, nasD; nitrate/nitrite transport system ATP-binding protein [EC:7.3.2.4]
GCF_015752225_g_00220	K15578	nrtC, nasD; nitrate/nitrite transport system ATP-binding protein [EC:7.3.2.4]
GCF_029892315_g_01165	K15578	nrtC, nasD; nitrate/nitrite transport system ATP-binding protein [EC:7.3.2.4]
GCF_029892315_g_13865	K15578	nrtC, nasD; nitrate/nitrite transport system ATP-binding protein [EC:7.3.2.4]
GCA_023259235_g_11620	K15864	nirS; nitrite reductase (NO-forming) / hydroxylamine reductase [EC:1.7.2.1 1.7.99.1]
GCA_030697125_g_10230	K15864	nirS; nitrite reductase (NO-forming) / hydroxylamine reductase [EC:1.7.2.1 1.7.99.1]
GCF_010365105_g_10830	K15864	nirS; nitrite reductase (NO-forming) / hydroxylamine reductase [EC:1.7.2.1 1.7.99.1]
GCA_000015505_g_07200	K26138	nasE; nitrite reductase [NAD(P)H] small subunit [EC:1.7.1.4]
GCA_000709345_g_03370	K26138	nasE; nitrite reductase [NAD(P)H] small subunit [EC:1.7.1.4]
GCA_000751355_g_18235	K26138	nasE; nitrite reductase [NAD(P)H] small subunit [EC:1.7.1.4]
GCA_001598235_g_03245	K26138	nasE; nitrite reductase [NAD(P)H] small subunit [EC:1.7.1.4]
GCA_002256925_g_00380	K26138	nasE; nitrite reductase [NAD(P)H] small subunit [EC:1.7.1.4]
GCA_026400075_g_03770	K26138	nasE; nitrite reductase [NAD(P)H] small subunit [EC:1.7.1.4]
GCA_027308165_g_03390	K26138	nasE; nitrite reductase [NAD(P)H] small subunit [EC:1.7.1.4]
GCA_030697125_g_14275	K26138	nasE; nitrite reductase [NAD(P)H] small subunit [EC:1.7.1.4]
GCA_031396485_g_14230	K26138	nasE; nitrite reductase [NAD(P)H] small subunit [EC:1.7.1.4]
GCA_031423655_g_12835	K26138	nasE; nitrite reductase [NAD(P)H] small subunit [EC:1.7.1.4]
GCA_035428775_g_00730	K26138	nasE; nitrite reductase [NAD(P)H] small subunit [EC:1.7.1.4]
GCA_035429145_g_00020	K26138	nasE; nitrite reductase [NAD(P)H] small subunit [EC:1.7.1.4]
GCF_010365105_g_08420	K26138	nasE; nitrite reductase [NAD(P)H] small subunit [EC:1.7.1.4]
GCF_012927415_g_00450	K26138	nasE; nitrite reductase [NAD(P)H] small subunit [EC:1.7.1.4]
GCF_012927455_g_05415	K26138	nasE; nitrite reductase [NAD(P)H] small subunit [EC:1.7.1.4]
GCF_015751795_g_10905	K26138	nasE; nitrite reductase [NAD(P)H] small subunit [EC:1.7.1.4]
GCF_015752205_g_10900	K26138	nasE; nitrite reductase [NAD(P)H] small subunit [EC:1.7.1.4]
GCF_015752225_g_00205	K26138	nasE; nitrite reductase [NAD(P)H] small subunit [EC:1.7.1.4]
GCF_029892315_g_13910	K26138	nasE; nitrite reductase [NAD(P)H] small subunit [EC:1.7.1.4]
GCA_000015505_g_07210	K26139	nasD, nasB; nitrite reductase [NAD(P)H] large subunit [EC:1.7.1.4]
GCA_000709345_g_03380	K26139	nasD, nasB; nitrite reductase [NAD(P)H] large subunit [EC:1.7.1.4]
GCA_000751355_g_18240	K26139	nasD, nasB; nitrite reductase [NAD(P)H] large subunit [EC:1.7.1.4]
GCA_001598235_g_03235	K26139	nasD, nasB; nitrite reductase [NAD(P)H] large subunit [EC:1.7.1.4]
GCA_002256925_g_00375	K26139	nasD, nasB; nitrite reductase [NAD(P)H] large subunit [EC:1.7.1.4]
GCA_002256925_g_00415	K26139	nasD, nasB; nitrite reductase [NAD(P)H] large subunit [EC:1.7.1.4]
GCA_002256925_g_00420	K26139	nasD, nasB; nitrite reductase [NAD(P)H] large subunit [EC:1.7.1.4]
GCA_023259235_g_10800	K26139	nasD, nasB; nitrite reductase [NAD(P)H] large subunit [EC:1.7.1.4]
GCA_026400075_g_03765	K26139	nasD, nasB; nitrite reductase [NAD(P)H] large subunit [EC:1.7.1.4]
GCA_027308165_g_03395	K26139	nasD, nasB; nitrite reductase [NAD(P)H] large subunit [EC:1.7.1.4]
GCA_030697125_g_14280	K26139	nasD, nasB; nitrite reductase [NAD(P)H] large subunit [EC:1.7.1.4]
GCA_031396485_g_05730	K26139	nasD, nasB; nitrite reductase [NAD(P)H] large subunit [EC:1.7.1.4]
GCA_031423655_g_12840	K26139	nasD, nasB; nitrite reductase [NAD(P)H] large subunit [EC:1.7.1.4]
GCA_035428775_g_00735	K26139	nasD, nasB; nitrite reductase [NAD(P)H] large subunit [EC:1.7.1.4]
GCA_035429145_g_00025	K26139	nasD, nasB; nitrite reductase [NAD(P)H] large subunit [EC:1.7.1.4]
GCF_010365105_g_08415	K26139	nasD, nasB; nitrite reductase [NAD(P)H] large subunit [EC:1.7.1.4]
GCF_012927415_g_00445	K26139	nasD, nasB; nitrite reductase [NAD(P)H] large subunit [EC:1.7.1.4]
GCF_012927455_g_05410	K26139	nasD, nasB; nitrite reductase [NAD(P)H] large subunit [EC:1.7.1.4]
GCF_015751795_g_10900	K26139	nasD, nasB; nitrite reductase [NAD(P)H] large subunit [EC:1.7.1.4]
GCF_015752205_g_10895	K26139	nasD, nasB; nitrite reductase [NAD(P)H] large subunit [EC:1.7.1.4]
GCF_015752225_g_00210	K26139	nasD, nasB; nitrite reductase [NAD(P)H] large subunit [EC:1.7.1.4]
GCF_029892315_g_13905	K26139	nasD, nasB; nitrite reductase [NAD(P)H] large subunit [EC:1.7.1.4]
	ko number	sulfur metabolism
GCA_000015505_g_06275	K20035	dmdC; 3-(methylsulfanyl)propanoyl-CoA dehydrogenase [EC:1.3.99.41]
GCA_000015505_g_16760	K20035	dmdC; 3-(methylsulfanyl)propanoyl-CoA dehydrogenase [EC:1.3.99.41]
GCA_000015505_g_17760	K20035	dmdC; 3-(methylsulfanyl)propanoyl-CoA dehydrogenase [EC:1.3.99.41]
GCA_000709345_g_01390	K20035	dmdC; 3-(methylsulfanyl)propanoyl-CoA dehydrogenase [EC:1.3.99.41]
GCA_000709345_g_10755	K20035	dmdC; 3-(methylsulfanyl)propanoyl-CoA dehydrogenase [EC:1.3.99.41]
GCA_000709345_g_12815	K20035	dmdC; 3-(methylsulfanyl)propanoyl-CoA dehydrogenase [EC:1.3.99.41]
GCA_000751355_g_05745	K20035	dmdC; 3-(methylsulfanyl)propanoyl-CoA dehydrogenase [EC:1.3.99.41]
GCA_000751355_g_14660	K20035	dmdC; 3-(methylsulfanyl)propanoyl-CoA dehydrogenase [EC:1.3.99.41]
GCA_000751355_g_17090	K20035	dmdC; 3-(methylsulfanyl)propanoyl-CoA dehydrogenase [EC:1.3.99.41]
GCA_001598235_g_01250	K20035	dmdC; 3-(methylsulfanyl)propanoyl-CoA dehydrogenase [EC:1.3.99.41]
GCA_001598235_g_06320	K20035	dmdC; 3-(methylsulfanyl)propanoyl-CoA dehydrogenase [EC:1.3.99.41]
GCA_002256925_g_02835	K20035	dmdC; 3-(methylsulfanyl)propanoyl-CoA dehydrogenase [EC:1.3.99.41]
GCA_002256925_g_06365	K20035	dmdC; 3-(methylsulfanyl)propanoyl-CoA dehydrogenase [EC:1.3.99.41]
GCA_023259235_g_00040	K20035	dmdC; 3-(methylsulfanyl)propanoyl-CoA dehydrogenase [EC:1.3.99.41]
GCA_023259235_g_10485	K20035	dmdC; 3-(methylsulfanyl)propanoyl-CoA dehydrogenase [EC:1.3.99.41]
GCA_026400075_g_00180	K20035	dmdC; 3-(methylsulfanyl)propanoyl-CoA dehydrogenase [EC:1.3.99.41]
GCA_026400075_g_01620	K20035	dmdC; 3-(methylsulfanyl)propanoyl-CoA dehydrogenase [EC:1.3.99.41]
GCA_027308165_g_10360	K20035	dmdC; 3-(methylsulfanyl)propanoyl-CoA dehydrogenase [EC:1.3.99.41]
GCA_030697125_g_01580	K20035	dmdC; 3-(methylsulfanyl)propanoyl-CoA dehydrogenase [EC:1.3.99.41]
GCA_030697125_g_02135	K20035	dmdC; 3-(methylsulfanyl)propanoyl-CoA dehydrogenase [EC:1.3.99.41]
GCA_031364265_g_00065	K20035	dmdC; 3-(methylsulfanyl)propanoyl-CoA dehydrogenase [EC:1.3.99.41]
GCA_031364265_g_02420	K20035	dmdC; 3-(methylsulfanyl)propanoyl-CoA dehydrogenase [EC:1.3.99.41]
GCA_031375865_g_01060	K20035	dmdC; 3-(methylsulfanyl)propanoyl-CoA dehydrogenase [EC:1.3.99.41]
GCA_031375865_g_12600	K20035	dmdC; 3-(methylsulfanyl)propanoyl-CoA dehydrogenase [EC:1.3.99.41]
GCA_031396485_g_11750	K20035	dmdC; 3-(methylsulfanyl)propanoyl-CoA dehydrogenase [EC:1.3.99.41]
GCA_031396485_g_17035	K20035	dmdC; 3-(methylsulfanyl)propanoyl-CoA dehydrogenase [EC:1.3.99.41]
GCA_031423655_g_05290	K20035	dmdC; 3-(methylsulfanyl)propanoyl-CoA dehydrogenase [EC:1.3.99.41]
GCA_035428775_g_09340	K20035	dmdC; 3-(methylsulfanyl)propanoyl-CoA dehydrogenase [EC:1.3.99.41]
GCA_035428775_g_17825	K20035	dmdC; 3-(methylsulfanyl)propanoyl-CoA dehydrogenase [EC:1.3.99.41]
GCA_035429145_g_00720	K20035	dmdC; 3-(methylsulfanyl)propanoyl-CoA dehydrogenase [EC:1.3.99.41]
GCA_035429145_g_17675	K20035	dmdC; 3-(methylsulfanyl)propanoyl-CoA dehydrogenase [EC:1.3.99.41]
GCF_010365105_g_03205	K20035	dmdC; 3-(methylsulfanyl)propanoyl-CoA dehydrogenase [EC:1.3.99.41]
GCF_010365105_g_06605	K20035	dmdC; 3-(methylsulfanyl)propanoyl-CoA dehydrogenase [EC:1.3.99.41]
GCF_010365105_g_12840	K20035	dmdC; 3-(methylsulfanyl)propanoyl-CoA dehydrogenase [EC:1.3.99.41]
GCF_012927415_g_09390	K20035	dmdC; 3-(methylsulfanyl)propanoyl-CoA dehydrogenase [EC:1.3.99.41]
GCF_012927415_g_16715	K20035	dmdC; 3-(methylsulfanyl)propanoyl-CoA dehydrogenase [EC:1.3.99.41]
GCF_012927455_g_09290	K20035	dmdC; 3-(methylsulfanyl)propanoyl-CoA dehydrogenase [EC:1.3.99.41]
GCF_012927455_g_15410	K20035	dmdC; 3-(methylsulfanyl)propanoyl-CoA dehydrogenase [EC:1.3.99.41]
GCF_015751795_g_02955	K20035	dmdC; 3-(methylsulfanyl)propanoyl-CoA dehydrogenase [EC:1.3.99.41]
GCF_015751795_g_04480	K20035	dmdC; 3-(methylsulfanyl)propanoyl-CoA dehydrogenase [EC:1.3.99.41]
GCF_015751795_g_15575	K20035	dmdC; 3-(methylsulfanyl)propanoyl-CoA dehydrogenase [EC:1.3.99.41]
GCF_015752205_g_02765	K20035	dmdC; 3-(methylsulfanyl)propanoyl-CoA dehydrogenase [EC:1.3.99.41]
GCF_015752205_g_04475	K20035	dmdC; 3-(methylsulfanyl)propanoyl-CoA dehydrogenase [EC:1.3.99.41]
GCF_015752205_g_15240	K20035	dmdC; 3-(methylsulfanyl)propanoyl-CoA dehydrogenase [EC:1.3.99.41]
GCF_015752225_g_02495	K20035	dmdC; 3-(methylsulfanyl)propanoyl-CoA dehydrogenase [EC:1.3.99.41]
GCF_015752225_g_13690	K20035	dmdC; 3-(methylsulfanyl)propanoyl-CoA dehydrogenase [EC:1.3.99.41]
GCF_015752225_g_15140	K20035	dmdC; 3-(methylsulfanyl)propanoyl-CoA dehydrogenase [EC:1.3.99.41]
GCF_029892315_g_15225	K20035	dmdC; 3-(methylsulfanyl)propanoyl-CoA dehydrogenase [EC:1.3.99.41]
GCF_029892315_g_17165	K20035	dmdC; 3-(methylsulfanyl)propanoyl-CoA dehydrogenase [EC:1.3.99.41]
GCF_029892315_g_18375	K20035	dmdC; 3-(methylsulfanyl)propanoyl-CoA dehydrogenase [EC:1.3.99.41]
GCA_000015505_g_09420	K20034	dmdB; 3-(methylthio)propionyl---CoA ligase [EC:6.2.1.44]
GCA_000015505_g_16745	K20034	dmdB; 3-(methylthio)propionyl---CoA ligase [EC:6.2.1.44]
GCA_000015505_g_21280	K20034	dmdB; 3-(methylthio)propionyl---CoA ligase [EC:6.2.1.44]
GCA_000709345_g_06710	K20034	dmdB; 3-(methylthio)propionyl---CoA ligase [EC:6.2.1.44]
GCA_000709345_g_10740	K20034	dmdB; 3-(methylthio)propionyl---CoA ligase [EC:6.2.1.44]
GCA_000709345_g_20595	K20034	dmdB; 3-(methylthio)propionyl---CoA ligase [EC:6.2.1.44]
GCA_000751355_g_03355	K20034	dmdB; 3-(methylthio)propionyl---CoA ligase [EC:6.2.1.44]
GCA_000751355_g_05730	K20034	dmdB; 3-(methylthio)propionyl---CoA ligase [EC:6.2.1.44]
GCA_001598235_g_08890	K20034	dmdB; 3-(methylthio)propionyl---CoA ligase [EC:6.2.1.44]
GCA_001598235_g_13235	K20034	dmdB; 3-(methylthio)propionyl---CoA ligase [EC:6.2.1.44]
GCA_002256925_g_00520	K20034	dmdB; 3-(methylthio)propionyl---CoA ligase [EC:6.2.1.44]
GCA_023259235_g_02475	K20034	dmdB; 3-(methylthio)propionyl---CoA ligase [EC:6.2.1.44]
GCA_023259235_g_14920	K20034	dmdB; 3-(methylthio)propionyl---CoA ligase [EC:6.2.1.44]
GCA_027308165_g_08855	K20034	dmdB; 3-(methylthio)propionyl---CoA ligase [EC:6.2.1.44]
GCA_027308165_g_13765	K20034	dmdB; 3-(methylthio)propionyl---CoA ligase [EC:6.2.1.44]
GCA_030697125_g_13085	K20034	dmdB; 3-(methylthio)propionyl---CoA ligase [EC:6.2.1.44]
GCA_031364265_g_09765	K20034	dmdB; 3-(methylthio)propionyl---CoA ligase [EC:6.2.1.44]
GCA_031375865_g_10710	K20034	dmdB; 3-(methylthio)propionyl---CoA ligase [EC:6.2.1.44]
GCA_031375865_g_16675	K20034	dmdB; 3-(methylthio)propionyl---CoA ligase [EC:6.2.1.44]
GCA_031396485_g_12025	K20034	dmdB; 3-(methylthio)propionyl---CoA ligase [EC:6.2.1.44]
GCA_031396485_g_12535	K20034	dmdB; 3-(methylthio)propionyl---CoA ligase [EC:6.2.1.44]
GCA_031423655_g_08140	K20034	dmdB; 3-(methylthio)propionyl---CoA ligase [EC:6.2.1.44]
GCA_035428775_g_04595	K20034	dmdB; 3-(methylthio)propionyl---CoA ligase [EC:6.2.1.44]
GCA_035428775_g_15150	K20034	dmdB; 3-(methylthio)propionyl---CoA ligase [EC:6.2.1.44]
GCA_035429145_g_05195	K20034	dmdB; 3-(methylthio)propionyl---CoA ligase [EC:6.2.1.44]
GCA_035429145_g_14290	K20034	dmdB; 3-(methylthio)propionyl---CoA ligase [EC:6.2.1.44]
GCF_010365105_g_07260	K20034	dmdB; 3-(methylthio)propionyl---CoA ligase [EC:6.2.1.44]
GCF_010365105_g_11820	K20034	dmdB; 3-(methylthio)propionyl---CoA ligase [EC:6.2.1.44]
GCF_012927415_g_01700	K20034	dmdB; 3-(methylthio)propionyl---CoA ligase [EC:6.2.1.44]
GCF_012927415_g_12230	K20034	dmdB; 3-(methylthio)propionyl---CoA ligase [EC:6.2.1.44]
GCF_012927455_g_03735	K20034	dmdB; 3-(methylthio)propionyl---CoA ligase [EC:6.2.1.44]
GCF_012927455_g_09470	K20034	dmdB; 3-(methylthio)propionyl---CoA ligase [EC:6.2.1.44]
GCF_015751795_g_12695	K20034	dmdB; 3-(methylthio)propionyl---CoA ligase [EC:6.2.1.44]
GCF_015751795_g_13350	K20034	dmdB; 3-(methylthio)propionyl---CoA ligase [EC:6.2.1.44]
GCF_015752205_g_12690	K20034	dmdB; 3-(methylthio)propionyl---CoA ligase [EC:6.2.1.44]
GCF_015752205_g_13345	K20034	dmdB; 3-(methylthio)propionyl---CoA ligase [EC:6.2.1.44]
GCF_015752225_g_09675	K20034	dmdB; 3-(methylthio)propionyl---CoA ligase [EC:6.2.1.44]
GCF_015752225_g_11115	K20034	dmdB; 3-(methylthio)propionyl---CoA ligase [EC:6.2.1.44]
GCF_029892315_g_10220	K20034	dmdB; 3-(methylthio)propionyl---CoA ligase [EC:6.2.1.44]
GCF_029892315_g_17150	K20034	dmdB; 3-(methylthio)propionyl---CoA ligase [EC:6.2.1.44]
GCA_023259235_g_05145	K00394	aprA; adenylylsulfate reductase, subunit A [EC:1.8.99.2]
GCA_023259235_g_05150	K00394	aprA; adenylylsulfate reductase, subunit A [EC:1.8.99.2]
GCA_023259235_g_05155	K00395	aprB; adenylylsulfate reductase, subunit B [EC:1.8.99.2]
GCA_000709345_g_15080	K01739	metB; cystathionine gamma-synthase [EC:2.5.1.48]
GCA_000751355_g_11710	K01739	metB; cystathionine gamma-synthase [EC:2.5.1.48]
GCF_012927415_g_07875	K01739	metB; cystathionine gamma-synthase [EC:2.5.1.48]
GCF_015751795_g_05345	K01739	metB; cystathionine gamma-synthase [EC:2.5.1.48]
GCF_015752205_g_05340	K01739	metB; cystathionine gamma-synthase [EC:2.5.1.48]
GCF_015752225_g_17035	K01739	metB; cystathionine gamma-synthase [EC:2.5.1.48]
GCF_029892315_g_02805	K01739	metB; cystathionine gamma-synthase [EC:2.5.1.48]
GCA_000015505_g_02865	K01738	cysK; cysteine synthase [EC:2.5.1.47]
GCA_000015505_g_17595	K01738	cysK; cysteine synthase [EC:2.5.1.47]
GCA_000709345_g_12650	K01738	cysK; cysteine synthase [EC:2.5.1.47]
GCA_000751355_g_14835	K01738	cysK; cysteine synthase [EC:2.5.1.47]
GCA_000751355_g_18480	K01738	cysK; cysteine synthase [EC:2.5.1.47]
GCA_001598235_g_02940	K01738	cysK; cysteine synthase [EC:2.5.1.47]
GCA_001598235_g_03495	K01738	cysK; cysteine synthase [EC:2.5.1.47]
GCA_002256925_g_08820	K01738	cysK; cysteine synthase [EC:2.5.1.47]
GCA_023259235_g_03045	K01738	cysK; cysteine synthase [EC:2.5.1.47]
GCA_026400075_g_09120	K01738	cysK; cysteine synthase [EC:2.5.1.47]
GCA_026400075_g_13700	K01738	cysK; cysteine synthase [EC:2.5.1.47]
GCA_027308165_g_12930	K01738	cysK; cysteine synthase [EC:2.5.1.47]
GCA_030697125_g_10100	K01738	cysK; cysteine synthase [EC:2.5.1.47]
GCA_031364265_g_03210	K01738	cysK; cysteine synthase [EC:2.5.1.47]
GCA_031364265_g_13860	K01738	cysK; cysteine synthase [EC:2.5.1.47]
GCA_031375865_g_15480	K01738	cysK; cysteine synthase [EC:2.5.1.47]
GCA_031423655_g_05500	K01738	cysK; cysteine synthase [EC:2.5.1.47]
GCA_035428775_g_14085	K01738	cysK; cysteine synthase [EC:2.5.1.47]
GCA_035429145_g_10305	K01738	cysK; cysteine synthase [EC:2.5.1.47]
GCF_010365105_g_08165	K01738	cysK; cysteine synthase [EC:2.5.1.47]
GCF_010365105_g_09660	K01738	cysK; cysteine synthase [EC:2.5.1.47]
GCF_012927415_g_04760	K01738	cysK; cysteine synthase [EC:2.5.1.47]
GCF_012927415_g_17085	K01738	cysK; cysteine synthase [EC:2.5.1.47]
GCF_012927455_g_15235	K01738	cysK; cysteine synthase [EC:2.5.1.47]
GCF_015751795_g_02790	K01738	cysK; cysteine synthase [EC:2.5.1.47]
GCF_015751795_g_07395	K01738	cysK; cysteine synthase [EC:2.5.1.47]
GCF_015752205_g_02930	K01738	cysK; cysteine synthase [EC:2.5.1.47]
GCF_015752205_g_07395	K01738	cysK; cysteine synthase [EC:2.5.1.47]
GCF_015752225_g_00450	K01738	cysK; cysteine synthase [EC:2.5.1.47]
GCF_015752225_g_02670	K01738	cysK; cysteine synthase [EC:2.5.1.47]
GCF_029892315_g_08395	K01738	cysK; cysteine synthase [EC:2.5.1.47]
GCF_029892315_g_18210	K01738	cysK; cysteine synthase [EC:2.5.1.47]
GCA_000015505_g_08530	K17230	fccA; cytochrome subunit of sulfide dehydrogenase
GCA_001598235_g_23250	K17230	fccA; cytochrome subunit of sulfide dehydrogenase
GCA_002256925_g_06490	K17230	fccA; cytochrome subunit of sulfide dehydrogenase
GCA_027308165_g_11065	K17230	fccA; cytochrome subunit of sulfide dehydrogenase
GCA_031375865_g_04975	K17230	fccA; cytochrome subunit of sulfide dehydrogenase
GCA_031396485_g_12570	K17230	fccA; cytochrome subunit of sulfide dehydrogenase
GCA_035428775_g_07875	K17230	fccA; cytochrome subunit of sulfide dehydrogenase
GCA_035429145_g_08025	K17230	fccA; cytochrome subunit of sulfide dehydrogenase
GCF_012927455_g_01380	K17230	fccA; cytochrome subunit of sulfide dehydrogenase
GCA_000015505_g_02795	K17228	sfnG; dimethylsulfone monooxygenase [EC:1.14.14.35]
GCA_023259235_g_01290	K11181	dsrB; dissimilatory sulfite reductase beta subunit [EC:1.8.99.5]
GCA_023259235_g_01295	K11180	dsrA; dissimilatory sulfite reductase alpha subunit [EC:1.8.99.5]
GCA_000015505_g_20875	K00641	metX; homoserine O-acetyltransferase/O-succinyltransferase [EC:2.3.1.31 2.3.1.46]
GCA_000709345_g_15905	K00641	metX; homoserine O-acetyltransferase/O-succinyltransferase [EC:2.3.1.31 2.3.1.46]
GCA_000709345_g_22800	K00641	metX; homoserine O-acetyltransferase/O-succinyltransferase [EC:2.3.1.31 2.3.1.46]
GCA_000751355_g_11480	K00641	metX; homoserine O-acetyltransferase/O-succinyltransferase [EC:2.3.1.31 2.3.1.46]
GCA_001598235_g_12580	K00641	metX; homoserine O-acetyltransferase/O-succinyltransferase [EC:2.3.1.31 2.3.1.46]
GCA_026400075_g_07995	K00641	metX; homoserine O-acetyltransferase/O-succinyltransferase [EC:2.3.1.31 2.3.1.46]
GCA_027308165_g_13335	K00641	metX; homoserine O-acetyltransferase/O-succinyltransferase [EC:2.3.1.31 2.3.1.46]
GCA_030697125_g_16610	K00641	metX; homoserine O-acetyltransferase/O-succinyltransferase [EC:2.3.1.31 2.3.1.46]
GCA_031375865_g_05540	K00641	metX; homoserine O-acetyltransferase/O-succinyltransferase [EC:2.3.1.31 2.3.1.46]
GCA_031375865_g_15580	K00641	metX; homoserine O-acetyltransferase/O-succinyltransferase [EC:2.3.1.31 2.3.1.46]
GCA_031375865_g_16845	K00641	metX; homoserine O-acetyltransferase/O-succinyltransferase [EC:2.3.1.31 2.3.1.46]
GCA_031396485_g_16105	K00641	metX; homoserine O-acetyltransferase/O-succinyltransferase [EC:2.3.1.31 2.3.1.46]
GCA_031423655_g_12750	K00641	metX; homoserine O-acetyltransferase/O-succinyltransferase [EC:2.3.1.31 2.3.1.46]
GCA_035428775_g_13125	K00641	metX; homoserine O-acetyltransferase/O-succinyltransferase [EC:2.3.1.31 2.3.1.46]
GCA_035429145_g_10575	K00641	metX; homoserine O-acetyltransferase/O-succinyltransferase [EC:2.3.1.31 2.3.1.46]
GCF_010365105_g_02525	K00641	metX; homoserine O-acetyltransferase/O-succinyltransferase [EC:2.3.1.31 2.3.1.46]
GCF_012927415_g_15150	K00641	metX; homoserine O-acetyltransferase/O-succinyltransferase [EC:2.3.1.31 2.3.1.46]
GCF_012927455_g_08965	K00641	metX; homoserine O-acetyltransferase/O-succinyltransferase [EC:2.3.1.31 2.3.1.46]
GCF_012927455_g_11375	K00641	metX; homoserine O-acetyltransferase/O-succinyltransferase [EC:2.3.1.31 2.3.1.46]
GCF_015751795_g_05575	K00641	metX; homoserine O-acetyltransferase/O-succinyltransferase [EC:2.3.1.31 2.3.1.46]
GCF_015752205_g_05570	K00641	metX; homoserine O-acetyltransferase/O-succinyltransferase [EC:2.3.1.31 2.3.1.46]
GCF_015752225_g_18435	K00641	metX; homoserine O-acetyltransferase/O-succinyltransferase [EC:2.3.1.31 2.3.1.46]
GCF_029892315_g_02580	K00641	metX; homoserine O-acetyltransferase/O-succinyltransferase [EC:2.3.1.31 2.3.1.46]
GCA_001598235_g_07915	K17222	soxA; L-cysteine S-thiosulfotransferase [EC:2.8.5.2]
GCA_001598235_g_07920	K17223	soxX; L-cysteine S-thiosulfotransferase [EC:2.8.5.2]
GCA_027308165_g_12465	K17223	soxX; L-cysteine S-thiosulfotransferase [EC:2.8.5.2]
GCA_030697125_g_14700	K17222	soxA; L-cysteine S-thiosulfotransferase [EC:2.8.5.2]
GCA_030697125_g_14705	K17223	soxX; L-cysteine S-thiosulfotransferase [EC:2.8.5.2]
GCA_031364265_g_15425	K17222	soxA; L-cysteine S-thiosulfotransferase [EC:2.8.5.2]
GCA_031364265_g_15430	K17223	soxX; L-cysteine S-thiosulfotransferase [EC:2.8.5.2]
GCA_031364265_g_15435	K17222	soxA; L-cysteine S-thiosulfotransferase [EC:2.8.5.2]
GCA_031364265_g_15440	K17223	soxX; L-cysteine S-thiosulfotransferase [EC:2.8.5.2]
GCA_031375865_g_08265	K17223	soxX; L-cysteine S-thiosulfotransferase [EC:2.8.5.2]
GCA_031396485_g_12245	K17222	soxA; L-cysteine S-thiosulfotransferase [EC:2.8.5.2]
GCA_031396485_g_12250	K17223	soxX; L-cysteine S-thiosulfotransferase [EC:2.8.5.2]
GCA_031396485_g_16445	K17222	soxA; L-cysteine S-thiosulfotransferase [EC:2.8.5.2]
GCA_031396485_g_16460	K17223	soxX; L-cysteine S-thiosulfotransferase [EC:2.8.5.2]
GCA_031423655_g_06865	K17222	soxA; L-cysteine S-thiosulfotransferase [EC:2.8.5.2]
GCA_035428775_g_09135	K17223	soxX; L-cysteine S-thiosulfotransferase [EC:2.8.5.2]
GCA_035428775_g_09140	K17222	soxA; L-cysteine S-thiosulfotransferase [EC:2.8.5.2]
GCA_035429145_g_09280	K17222	soxA; L-cysteine S-thiosulfotransferase [EC:2.8.5.2]
GCA_035429145_g_09285	K17223	soxX; L-cysteine S-thiosulfotransferase [EC:2.8.5.2]
GCF_012927455_g_07740	K17222	soxA; L-cysteine S-thiosulfotransferase [EC:2.8.5.2]
GCF_012927455_g_07745	K17223	soxX; L-cysteine S-thiosulfotransferase [EC:2.8.5.2]
GCA_023259235_g_05160	K00958	sat, met3; sulfate adenylyltransferase [EC:2.7.7.4]
GCA_001598235_g_07800	K21310	mddA; methanethiol S-methyltransferase [EC:2.1.1.334]
GCA_002256925_g_07450	K17285	SELENBP1; methanethiol oxidase [EC:1.8.3.4]
GCA_027308165_g_00435	K17285	SELENBP1; methanethiol oxidase [EC:1.8.3.4]
GCA_031364265_g_04165	K17285	SELENBP1; methanethiol oxidase [EC:1.8.3.4]
GCA_031375865_g_00985	K17285	SELENBP1; methanethiol oxidase [EC:1.8.3.4]
GCA_031396485_g_09505	K17285	SELENBP1; methanethiol oxidase [EC:1.8.3.4]
GCA_031396485_g_10295	K21310	mddA; methanethiol S-methyltransferase [EC:2.1.1.334]
GCA_031423655_g_09685	K17285	SELENBP1; methanethiol oxidase [EC:1.8.3.4]
GCA_035428775_g_17600	K17285	SELENBP1; methanethiol oxidase [EC:1.8.3.4]
GCA_035429145_g_02535	K17285	SELENBP1; methanethiol oxidase [EC:1.8.3.4]
GCF_012927455_g_04985	K17285	SELENBP1; methanethiol oxidase [EC:1.8.3.4]
GCA_000015505_g_03075	K20036	dmdD; (methylthio)acryloyl-CoA hydratase [EC:4.2.1.155]
GCA_026400075_g_10575	K20036	dmdD; (methylthio)acryloyl-CoA hydratase [EC:4.2.1.155]
GCA_000015505_g_07670	K01011	TST, MPST, sseA; thiosulfate/3-mercaptopyruvate sulfurtransferase [EC:2.8.1.1 2.8.1.2]
GCA_000709345_g_08310	K01011	TST, MPST, sseA; thiosulfate/3-mercaptopyruvate sulfurtransferase [EC:2.8.1.1 2.8.1.2]
GCA_000751355_g_18695	K01011	TST, MPST, sseA; thiosulfate/3-mercaptopyruvate sulfurtransferase [EC:2.8.1.1 2.8.1.2]
GCA_001598235_g_24085	K01011	TST, MPST, sseA; thiosulfate/3-mercaptopyruvate sulfurtransferase [EC:2.8.1.1 2.8.1.2]
GCA_002256925_g_01365	K01011	TST, MPST, sseA; thiosulfate/3-mercaptopyruvate sulfurtransferase [EC:2.8.1.1 2.8.1.2]
GCA_023259235_g_00995	K01011	TST, MPST, sseA; thiosulfate/3-mercaptopyruvate sulfurtransferase [EC:2.8.1.1 2.8.1.2]
GCA_026400075_g_16995	K01011	TST, MPST, sseA; thiosulfate/3-mercaptopyruvate sulfurtransferase [EC:2.8.1.1 2.8.1.2]
GCA_027308165_g_04205	K01011	TST, MPST, sseA; thiosulfate/3-mercaptopyruvate sulfurtransferase [EC:2.8.1.1 2.8.1.2]
GCA_027308165_g_05930	K01011	TST, MPST, sseA; thiosulfate/3-mercaptopyruvate sulfurtransferase [EC:2.8.1.1 2.8.1.2]
GCA_030697125_g_09435	K01011	TST, MPST, sseA; thiosulfate/3-mercaptopyruvate sulfurtransferase [EC:2.8.1.1 2.8.1.2]
GCA_031364265_g_16565	K01011	TST, MPST, sseA; thiosulfate/3-mercaptopyruvate sulfurtransferase [EC:2.8.1.1 2.8.1.2]
GCA_031375865_g_08705	K01011	TST, MPST, sseA; thiosulfate/3-mercaptopyruvate sulfurtransferase [EC:2.8.1.1 2.8.1.2]
GCA_031375865_g_13275	K01011	TST, MPST, sseA; thiosulfate/3-mercaptopyruvate sulfurtransferase [EC:2.8.1.1 2.8.1.2]
GCA_031396485_g_04355	K01011	TST, MPST, sseA; thiosulfate/3-mercaptopyruvate sulfurtransferase [EC:2.8.1.1 2.8.1.2]
GCA_031396485_g_16480	K01011	TST, MPST, sseA; thiosulfate/3-mercaptopyruvate sulfurtransferase [EC:2.8.1.1 2.8.1.2]
GCA_031423655_g_15550	K01011	TST, MPST, sseA; thiosulfate/3-mercaptopyruvate sulfurtransferase [EC:2.8.1.1 2.8.1.2]
GCA_035428775_g_04180	K01011	TST, MPST, sseA; thiosulfate/3-mercaptopyruvate sulfurtransferase [EC:2.8.1.1 2.8.1.2]
GCA_035428775_g_08990	K01011	TST, MPST, sseA; thiosulfate/3-mercaptopyruvate sulfurtransferase [EC:2.8.1.1 2.8.1.2]
GCA_035429145_g_04780	K01011	TST, MPST, sseA; thiosulfate/3-mercaptopyruvate sulfurtransferase [EC:2.8.1.1 2.8.1.2]
GCA_035429145_g_10470	K01011	TST, MPST, sseA; thiosulfate/3-mercaptopyruvate sulfurtransferase [EC:2.8.1.1 2.8.1.2]
GCF_010365105_g_07960	K01011	TST, MPST, sseA; thiosulfate/3-mercaptopyruvate sulfurtransferase [EC:2.8.1.1 2.8.1.2]
GCF_012927415_g_09575	K01011	TST, MPST, sseA; thiosulfate/3-mercaptopyruvate sulfurtransferase [EC:2.8.1.1 2.8.1.2]
GCF_012927455_g_00865	K01011	TST, MPST, sseA; thiosulfate/3-mercaptopyruvate sulfurtransferase [EC:2.8.1.1 2.8.1.2]
GCF_012927455_g_14370	K01011	TST, MPST, sseA; thiosulfate/3-mercaptopyruvate sulfurtransferase [EC:2.8.1.1 2.8.1.2]
GCF_015751795_g_07215	K01011	TST, MPST, sseA; thiosulfate/3-mercaptopyruvate sulfurtransferase [EC:2.8.1.1 2.8.1.2]
GCF_015752205_g_07210	K01011	TST, MPST, sseA; thiosulfate/3-mercaptopyruvate sulfurtransferase [EC:2.8.1.1 2.8.1.2]
GCF_015752225_g_00655	K01011	TST, MPST, sseA; thiosulfate/3-mercaptopyruvate sulfurtransferase [EC:2.8.1.1 2.8.1.2]
GCF_029892315_g_08580	K01011	TST, MPST, sseA; thiosulfate/3-mercaptopyruvate sulfurtransferase [EC:2.8.1.1 2.8.1.2]
GCA_000015505_g_02855	K04091	ssuD, msuD; alkanesulfonate monooxygenase [EC:1.14.14.5 1.14.14.34]
GCA_000015505_g_12370	K04091	ssuD, msuD; alkanesulfonate monooxygenase [EC:1.14.14.5 1.14.14.34]
GCA_000709345_g_00055	K04091	ssuD, msuD; alkanesulfonate monooxygenase [EC:1.14.14.5 1.14.14.34]
GCA_000015505_g_02850	K00299	ssuE, msuE; FMN reductase [EC:1.5.1.38]
GCA_000015505_g_12385	K00299	ssuE, msuE; FMN reductase [EC:1.5.1.38]
GCA_000709345_g_00040	K00299	ssuE, msuE; FMN reductase [EC:1.5.1.38]
GCA_000015505_g_05580	K10764	metZ; O-succinylhomoserine sulfhydrylase [EC:2.5.1.-]
GCA_000709345_g_00730	K10764	metZ; O-succinylhomoserine sulfhydrylase [EC:2.5.1.-]
GCA_000751355_g_16455	K10764	metZ; O-succinylhomoserine sulfhydrylase [EC:2.5.1.-]
GCA_001598235_g_11090	K10764	metZ; O-succinylhomoserine sulfhydrylase [EC:2.5.1.-]
GCA_002256925_g_09575	K10764	metZ; O-succinylhomoserine sulfhydrylase [EC:2.5.1.-]
GCA_023259235_g_00295	K10764	metZ; O-succinylhomoserine sulfhydrylase [EC:2.5.1.-]
GCA_026400075_g_03805	K10764	metZ; O-succinylhomoserine sulfhydrylase [EC:2.5.1.-]
GCA_027308165_g_07210	K10764	metZ; O-succinylhomoserine sulfhydrylase [EC:2.5.1.-]
GCA_030697125_g_03930	K10764	metZ; O-succinylhomoserine sulfhydrylase [EC:2.5.1.-]
GCA_031364265_g_18290	K10764	metZ; O-succinylhomoserine sulfhydrylase [EC:2.5.1.-]
GCA_031375865_g_06775	K10764	metZ; O-succinylhomoserine sulfhydrylase [EC:2.5.1.-]
GCA_031396485_g_03045	K10764	metZ; O-succinylhomoserine sulfhydrylase [EC:2.5.1.-]
GCA_031423655_g_02330	K10764	metZ; O-succinylhomoserine sulfhydrylase [EC:2.5.1.-]
GCA_035428775_g_05705	K10764	metZ; O-succinylhomoserine sulfhydrylase [EC:2.5.1.-]
GCA_035429145_g_09950	K10764	metZ; O-succinylhomoserine sulfhydrylase [EC:2.5.1.-]
GCF_010365105_g_14015	K10764	metZ; O-succinylhomoserine sulfhydrylase [EC:2.5.1.-]
GCF_012927415_g_05685	K10764	metZ; O-succinylhomoserine sulfhydrylase [EC:2.5.1.-]
GCF_012927455_g_13630	K10764	metZ; O-succinylhomoserine sulfhydrylase [EC:2.5.1.-]
GCF_015751795_g_16070	K10764	metZ; O-succinylhomoserine sulfhydrylase [EC:2.5.1.-]
GCF_015752205_g_16060	K10764	metZ; O-succinylhomoserine sulfhydrylase [EC:2.5.1.-]
GCF_015752225_g_04880	K10764	metZ; O-succinylhomoserine sulfhydrylase [EC:2.5.1.-]
GCF_029892315_g_15965	K10764	metZ; O-succinylhomoserine sulfhydrylase [EC:2.5.1.-]
GCA_000015505_g_12425	K00390	cysH; phosphoadenosine phosphosulfate reductase [EC:1.8.4.8 1.8.4.10]
GCA_000709345_g_03900	K00390	cysH; phosphoadenosine phosphosulfate reductase [EC:1.8.4.8 1.8.4.10]
GCA_000751355_g_20675	K00390	cysH; phosphoadenosine phosphosulfate reductase [EC:1.8.4.8 1.8.4.10]
GCA_001598235_g_18225	K00390	cysH; phosphoadenosine phosphosulfate reductase [EC:1.8.4.8 1.8.4.10]
GCA_002256925_g_02580	K00390	cysH; phosphoadenosine phosphosulfate reductase [EC:1.8.4.8 1.8.4.10]
GCA_023259235_g_10135	K00390	cysH; phosphoadenosine phosphosulfate reductase [EC:1.8.4.8 1.8.4.10]
GCA_026400075_g_07535	K00390	cysH; phosphoadenosine phosphosulfate reductase [EC:1.8.4.8 1.8.4.10]
GCA_027308165_g_03320	K00390	cysH; phosphoadenosine phosphosulfate reductase [EC:1.8.4.8 1.8.4.10]
GCA_030697125_g_00180	K00390	cysH; phosphoadenosine phosphosulfate reductase [EC:1.8.4.8 1.8.4.10]
GCA_030697125_g_16760	K00390	cysH; phosphoadenosine phosphosulfate reductase [EC:1.8.4.8 1.8.4.10]
GCA_031364265_g_17725	K00390	cysH; phosphoadenosine phosphosulfate reductase [EC:1.8.4.8 1.8.4.10]
GCA_031375865_g_05590	K00390	cysH; phosphoadenosine phosphosulfate reductase [EC:1.8.4.8 1.8.4.10]
GCA_031396485_g_18770	K00390	cysH; phosphoadenosine phosphosulfate reductase [EC:1.8.4.8 1.8.4.10]
GCA_031423655_g_14090	K00390	cysH; phosphoadenosine phosphosulfate reductase [EC:1.8.4.8 1.8.4.10]
GCA_035428775_g_12045	K00390	cysH; phosphoadenosine phosphosulfate reductase [EC:1.8.4.8 1.8.4.10]
GCA_035429145_g_14095	K00390	cysH; phosphoadenosine phosphosulfate reductase [EC:1.8.4.8 1.8.4.10]
GCF_010365105_g_10145	K00390	cysH; phosphoadenosine phosphosulfate reductase [EC:1.8.4.8 1.8.4.10]
GCF_012927415_g_01455	K00390	cysH; phosphoadenosine phosphosulfate reductase [EC:1.8.4.8 1.8.4.10]
GCF_012927455_g_03375	K00390	cysH; phosphoadenosine phosphosulfate reductase [EC:1.8.4.8 1.8.4.10]
GCF_015751795_g_09360	K00390	cysH; phosphoadenosine phosphosulfate reductase [EC:1.8.4.8 1.8.4.10]
GCF_015752205_g_09355	K00390	cysH; phosphoadenosine phosphosulfate reductase [EC:1.8.4.8 1.8.4.10]
GCF_015752225_g_18060	K00390	cysH; phosphoadenosine phosphosulfate reductase [EC:1.8.4.8 1.8.4.10]
GCF_029892315_g_10455	K00390	cysH; phosphoadenosine phosphosulfate reductase [EC:1.8.4.8 1.8.4.10]
GCA_001598235_g_07900	K22622	soxD; S-disulfanyl-L-cysteine oxidoreductase SoxD [EC:1.8.2.6]
GCA_002256925_g_09000	K22622	soxD; S-disulfanyl-L-cysteine oxidoreductase SoxD [EC:1.8.2.6]
GCA_027308165_g_00840	K22622	soxD; S-disulfanyl-L-cysteine oxidoreductase SoxD [EC:1.8.2.6]
GCA_030697125_g_14685	K22622	soxD; S-disulfanyl-L-cysteine oxidoreductase SoxD [EC:1.8.2.6]
GCA_031375865_g_05025	K22622	soxD; S-disulfanyl-L-cysteine oxidoreductase SoxD [EC:1.8.2.6]
GCA_031396485_g_12230	K22622	soxD; S-disulfanyl-L-cysteine oxidoreductase SoxD [EC:1.8.2.6]
GCA_031423655_g_06850	K22622	soxD; S-disulfanyl-L-cysteine oxidoreductase SoxD [EC:1.8.2.6]
GCA_035428775_g_09155	K22622	soxD; S-disulfanyl-L-cysteine oxidoreductase SoxD [EC:1.8.2.6]
GCA_035429145_g_09265	K22622	soxD; S-disulfanyl-L-cysteine oxidoreductase SoxD [EC:1.8.2.6]
GCF_012927455_g_07725	K22622	soxD; S-disulfanyl-L-cysteine oxidoreductase SoxD [EC:1.8.2.6]
GCF_015751795_g_17360	K22622	soxD; S-disulfanyl-L-cysteine oxidoreductase SoxD [EC:1.8.2.6]
GCF_015752205_g_17095	K22622	soxD; S-disulfanyl-L-cysteine oxidoreductase SoxD [EC:1.8.2.6]
GCF_015752225_g_19420	K22622	soxD; S-disulfanyl-L-cysteine oxidoreductase SoxD [EC:1.8.2.6]
GCF_029892315_g_19475	K22622	soxD; S-disulfanyl-L-cysteine oxidoreductase SoxD [EC:1.8.2.6]
GCF_029892315_g_20145	K22622	soxD; S-disulfanyl-L-cysteine oxidoreductase SoxD [EC:1.8.2.6]
GCF_029892315_g_20470	K22622	soxD; S-disulfanyl-L-cysteine oxidoreductase SoxD [EC:1.8.2.6]
GCA_000015505_g_02755	K00640	cysE; serine O-acetyltransferase [EC:2.3.1.30]
GCA_000015505_g_07095	K00640	cysE; serine O-acetyltransferase [EC:2.3.1.30]
GCA_000015505_g_11825	K00640	cysE; serine O-acetyltransferase [EC:2.3.1.30]
GCA_000709345_g_03085	K00640	cysE; serine O-acetyltransferase [EC:2.3.1.30]
GCA_000709345_g_03275	K00640	cysE; serine O-acetyltransferase [EC:2.3.1.30]
GCA_000709345_g_12880	K00640	cysE; serine O-acetyltransferase [EC:2.3.1.30]
GCA_000751355_g_18175	K00640	cysE; serine O-acetyltransferase [EC:2.3.1.30]
GCA_000751355_g_19970	K00640	cysE; serine O-acetyltransferase [EC:2.3.1.30]
GCA_001598235_g_03305	K00640	cysE; serine O-acetyltransferase [EC:2.3.1.30]
GCA_002256925_g_07045	K00640	cysE; serine O-acetyltransferase [EC:2.3.1.30]
GCA_002256925_g_12005	K00640	cysE; serine O-acetyltransferase [EC:2.3.1.30]
GCA_002256925_g_13850	K00640	cysE; serine O-acetyltransferase [EC:2.3.1.30]
GCA_023259235_g_06820	K00640	cysE; serine O-acetyltransferase [EC:2.3.1.30]
GCA_026400075_g_09125	K00640	cysE; serine O-acetyltransferase [EC:2.3.1.30]
GCA_026400075_g_09145	K00640	cysE; serine O-acetyltransferase [EC:2.3.1.30]
GCA_027308165_g_00180	K00640	cysE; serine O-acetyltransferase [EC:2.3.1.30]
GCA_027308165_g_06400	K00640	cysE; serine O-acetyltransferase [EC:2.3.1.30]
GCA_030697125_g_14915	K00640	cysE; serine O-acetyltransferase [EC:2.3.1.30]
GCA_031364265_g_06735	K00640	cysE; serine O-acetyltransferase [EC:2.3.1.30]
GCA_031375865_g_12965	K00640	cysE; serine O-acetyltransferase [EC:2.3.1.30]
GCA_031396485_g_09130	K00640	cysE; serine O-acetyltransferase [EC:2.3.1.30]
GCA_031396485_g_14870	K00640	cysE; serine O-acetyltransferase [EC:2.3.1.30]
GCA_031396485_g_15430	K00640	cysE; serine O-acetyltransferase [EC:2.3.1.30]
GCA_031423655_g_04010	K00640	cysE; serine O-acetyltransferase [EC:2.3.1.30]
GCA_035428775_g_01295	K00640	cysE; serine O-acetyltransferase [EC:2.3.1.30]
GCA_035428775_g_06670	K00640	cysE; serine O-acetyltransferase [EC:2.3.1.30]
GCA_035428775_g_16440	K00640	cysE; serine O-acetyltransferase [EC:2.3.1.30]
GCA_035429145_g_00755	K00640	cysE; serine O-acetyltransferase [EC:2.3.1.30]
GCA_035429145_g_06280	K00640	cysE; serine O-acetyltransferase [EC:2.3.1.30]
GCA_035429145_g_16360	K00640	cysE; serine O-acetyltransferase [EC:2.3.1.30]
GCF_010365105_g_05145	K00640	cysE; serine O-acetyltransferase [EC:2.3.1.30]
GCF_010365105_g_08475	K00640	cysE; serine O-acetyltransferase [EC:2.3.1.30]
GCF_012927415_g_06995	K00640	cysE; serine O-acetyltransferase [EC:2.3.1.30]
GCF_012927455_g_05100	K00640	cysE; serine O-acetyltransferase [EC:2.3.1.30]
GCF_012927455_g_13025	K00640	cysE; serine O-acetyltransferase [EC:2.3.1.30]
GCF_015751795_g_10450	K00640	cysE; serine O-acetyltransferase [EC:2.3.1.30]
GCF_015751795_g_10960	K00640	cysE; serine O-acetyltransferase [EC:2.3.1.30]
GCF_015752205_g_10445	K00640	cysE; serine O-acetyltransferase [EC:2.3.1.30]
GCF_015752205_g_10955	K00640	cysE; serine O-acetyltransferase [EC:2.3.1.30]
GCF_015752225_g_00150	K00640	cysE; serine O-acetyltransferase [EC:2.3.1.30]
GCF_015752225_g_19270	K00640	cysE; serine O-acetyltransferase [EC:2.3.1.30]
GCF_029892315_g_13470	K00640	cysE; serine O-acetyltransferase [EC:2.3.1.30]
GCF_029892315_g_13970	K00640	cysE; serine O-acetyltransferase [EC:2.3.1.30]
GCA_001598235_g_07925	K17224	soxB; S-sulfosulfanyl-L-cysteine sulfohydrolase [EC:3.1.6.20]
GCA_002256925_g_00595	K17224	soxB; S-sulfosulfanyl-L-cysteine sulfohydrolase [EC:3.1.6.20]
GCA_002256925_g_08140	K17224	soxB; S-sulfosulfanyl-L-cysteine sulfohydrolase [EC:3.1.6.20]
GCA_027308165_g_01640	K17224	soxB; S-sulfosulfanyl-L-cysteine sulfohydrolase [EC:3.1.6.20]
GCA_027308165_g_12470	K17224	soxB; S-sulfosulfanyl-L-cysteine sulfohydrolase [EC:3.1.6.20]
GCA_030697125_g_03710	K17224	soxB; S-sulfosulfanyl-L-cysteine sulfohydrolase [EC:3.1.6.20]
GCA_031364265_g_07785	K17224	soxB; S-sulfosulfanyl-L-cysteine sulfohydrolase [EC:3.1.6.20]
GCA_031375865_g_08270	K17224	soxB; S-sulfosulfanyl-L-cysteine sulfohydrolase [EC:3.1.6.20]
GCA_031396485_g_12255	K17224	soxB; S-sulfosulfanyl-L-cysteine sulfohydrolase [EC:3.1.6.20]
GCA_031423655_g_01760	K17224	soxB; S-sulfosulfanyl-L-cysteine sulfohydrolase [EC:3.1.6.20]
GCA_035428775_g_09130	K17224	soxB; S-sulfosulfanyl-L-cysteine sulfohydrolase [EC:3.1.6.20]
GCA_035428775_g_10245	K17224	soxB; S-sulfosulfanyl-L-cysteine sulfohydrolase [EC:3.1.6.20]
GCA_035429145_g_09075	K17224	soxB; S-sulfosulfanyl-L-cysteine sulfohydrolase [EC:3.1.6.20]
GCA_035429145_g_09290	K17224	soxB; S-sulfosulfanyl-L-cysteine sulfohydrolase [EC:3.1.6.20]
GCF_012927415_g_05200	K17224	soxB; S-sulfosulfanyl-L-cysteine sulfohydrolase [EC:3.1.6.20]
GCF_012927415_g_09250	K17224	soxB; S-sulfosulfanyl-L-cysteine sulfohydrolase [EC:3.1.6.20]
GCF_012927455_g_07750	K17224	soxB; S-sulfosulfanyl-L-cysteine sulfohydrolase [EC:3.1.6.20]
GCA_001598235_g_07895	K17225	soxC; sulfane dehydrogenase subunit SoxC
GCA_002256925_g_08995	K17225	soxC; sulfane dehydrogenase subunit SoxC
GCA_027308165_g_00835	K17225	soxC; sulfane dehydrogenase subunit SoxC
GCA_030697125_g_14680	K17225	soxC; sulfane dehydrogenase subunit SoxC
GCA_031375865_g_05020	K17225	soxC; sulfane dehydrogenase subunit SoxC
GCA_031396485_g_12225	K17225	soxC; sulfane dehydrogenase subunit SoxC
GCA_031423655_g_06845	K17225	soxC; sulfane dehydrogenase subunit SoxC
GCA_035428775_g_09160	K17225	soxC; sulfane dehydrogenase subunit SoxC
GCA_035429145_g_09260	K17225	soxC; sulfane dehydrogenase subunit SoxC
GCF_015751795_g_17355	K17225	soxC; sulfane dehydrogenase subunit SoxC
GCF_015752205_g_17100	K17225	soxC; sulfane dehydrogenase subunit SoxC
GCF_015752225_g_19425	K17225	soxC; sulfane dehydrogenase subunit SoxC
GCF_029892315_g_19480	K17225	soxC; sulfane dehydrogenase subunit SoxC
GCF_029892315_g_20140	K17225	soxC; sulfane dehydrogenase subunit SoxC
GCF_029892315_g_20465	K17225	soxC; sulfane dehydrogenase subunit SoxC
GCA_000015505_g_12430	K00957	cysD; sulfate adenylyltransferase subunit 2 [EC:2.7.7.4]
GCA_000015505_g_12435	K00956	cysN; sulfate adenylyltransferase subunit 1 [EC:2.7.7.4]
GCA_000709345_g_03890	K00956	cysN; sulfate adenylyltransferase subunit 1 [EC:2.7.7.4]
GCA_000709345_g_03895	K00957	cysD; sulfate adenylyltransferase subunit 2 [EC:2.7.7.4]
GCA_000751355_g_20665	K00956	cysN; sulfate adenylyltransferase subunit 1 [EC:2.7.7.4]
GCA_000751355_g_20670	K00957	cysD; sulfate adenylyltransferase subunit 2 [EC:2.7.7.4]
GCA_001598235_g_18230	K00957	cysD; sulfate adenylyltransferase subunit 2 [EC:2.7.7.4]
GCA_001598235_g_18235	K00956	cysN; sulfate adenylyltransferase subunit 1 [EC:2.7.7.4]
GCA_002256925_g_02575	K00957	cysD; sulfate adenylyltransferase subunit 2 [EC:2.7.7.4]
GCA_023259235_g_10130	K00957	cysD; sulfate adenylyltransferase subunit 2 [EC:2.7.7.4]
GCA_023259235_g_12925	K00956	cysN; sulfate adenylyltransferase subunit 1 [EC:2.7.7.4]
GCA_026400075_g_01925	K00957	cysD; sulfate adenylyltransferase subunit 2 [EC:2.7.7.4]
GCA_026400075_g_07530	K00957	cysD; sulfate adenylyltransferase subunit 2 [EC:2.7.7.4]
GCA_026400075_g_17095	K00956	cysN; sulfate adenylyltransferase subunit 1 [EC:2.7.7.4]
GCA_027308165_g_03310	K00956	cysN; sulfate adenylyltransferase subunit 1 [EC:2.7.7.4]
GCA_027308165_g_03315	K00957	cysD; sulfate adenylyltransferase subunit 2 [EC:2.7.7.4]
GCA_030697125_g_00175	K00957	cysD; sulfate adenylyltransferase subunit 2 [EC:2.7.7.4]
GCA_030697125_g_16765	K00957	cysD; sulfate adenylyltransferase subunit 2 [EC:2.7.7.4]
GCA_030697125_g_16770	K00956	cysN; sulfate adenylyltransferase subunit 1 [EC:2.7.7.4]
GCA_031364265_g_17715	K00956	cysN; sulfate adenylyltransferase subunit 1 [EC:2.7.7.4]
GCA_031364265_g_17720	K00957	cysD; sulfate adenylyltransferase subunit 2 [EC:2.7.7.4]
GCA_031375865_g_13230	K00956	cysN; sulfate adenylyltransferase subunit 1 [EC:2.7.7.4]
GCA_031375865_g_13235	K00957	cysD; sulfate adenylyltransferase subunit 2 [EC:2.7.7.4]
GCA_031396485_g_11640	K00956	cysN; sulfate adenylyltransferase subunit 1 [EC:2.7.7.4]
GCA_031396485_g_18775	K00957	cysD; sulfate adenylyltransferase subunit 2 [EC:2.7.7.4]
GCA_031423655_g_14095	K00957	cysD; sulfate adenylyltransferase subunit 2 [EC:2.7.7.4]
GCA_031423655_g_14100	K00956	cysN; sulfate adenylyltransferase subunit 1 [EC:2.7.7.4]
GCA_035428775_g_12035	K00956	cysN; sulfate adenylyltransferase subunit 1 [EC:2.7.7.4]
GCA_035428775_g_12040	K00957	cysD; sulfate adenylyltransferase subunit 2 [EC:2.7.7.4]
GCA_035429145_g_14085	K00956	cysN; sulfate adenylyltransferase subunit 1 [EC:2.7.7.4]
GCA_035429145_g_14090	K00957	cysD; sulfate adenylyltransferase subunit 2 [EC:2.7.7.4]
GCF_010365105_g_10135	K00956	cysN; sulfate adenylyltransferase subunit 1 [EC:2.7.7.4]
GCF_010365105_g_10140	K00957	cysD; sulfate adenylyltransferase subunit 2 [EC:2.7.7.4]
GCF_012927415_g_01445	K00956	cysN; sulfate adenylyltransferase subunit 1 [EC:2.7.7.4]
GCF_012927415_g_01450	K00957	cysD; sulfate adenylyltransferase subunit 2 [EC:2.7.7.4]
GCF_012927455_g_03380	K00957	cysD; sulfate adenylyltransferase subunit 2 [EC:2.7.7.4]
GCF_012927455_g_03385	K00956	cysN; sulfate adenylyltransferase subunit 1 [EC:2.7.7.4]
GCF_015751795_g_09365	K00957	cysD; sulfate adenylyltransferase subunit 2 [EC:2.7.7.4]
GCF_015751795_g_09370	K00956	cysN; sulfate adenylyltransferase subunit 1 [EC:2.7.7.4]
GCF_015752205_g_09360	K00957	cysD; sulfate adenylyltransferase subunit 2 [EC:2.7.7.4]
GCF_015752205_g_09365	K00956	cysN; sulfate adenylyltransferase subunit 1 [EC:2.7.7.4]
GCF_015752225_g_18065	K00957	cysD; sulfate adenylyltransferase subunit 2 [EC:2.7.7.4]
GCF_015752225_g_18070	K00956	cysN; sulfate adenylyltransferase subunit 1 [EC:2.7.7.4]
GCF_029892315_g_10445	K00956	cysN; sulfate adenylyltransferase subunit 1 [EC:2.7.7.4]
GCF_029892315_g_10450	K00957	cysD; sulfate adenylyltransferase subunit 2 [EC:2.7.7.4]
GCA_000015505_g_02870	K23163	sbp; sulfate/thiosulfate transport system substrate-binding protein
GCA_000015505_g_07905	K02048	cysP; sulfate/thiosulfate transport system substrate-binding protein
GCA_000015505_g_07910	K02046	cysU; sulfate/thiosulfate transport system permease protein
GCA_000015505_g_07915	K02047	cysW; sulfate/thiosulfate transport system permease protein
GCA_000015505_g_07920	K02045	cysA; sulfate/thiosulfate transport system ATP-binding protein [EC:7.3.2.3]
GCA_000015505_g_12390	K23163	sbp; sulfate/thiosulfate transport system substrate-binding protein
GCA_000709345_g_00035	K23163	sbp; sulfate/thiosulfate transport system substrate-binding protein
GCA_000709345_g_04935	K02048	cysP; sulfate/thiosulfate transport system substrate-binding protein
GCA_000709345_g_04940	K02046	cysU; sulfate/thiosulfate transport system permease protein
GCA_000709345_g_04945	K02047	cysW; sulfate/thiosulfate transport system permease protein
GCA_000709345_g_04950	K02045	cysA; sulfate/thiosulfate transport system ATP-binding protein [EC:7.3.2.3]
GCA_000751355_g_11920	K23163	sbp; sulfate/thiosulfate transport system substrate-binding protein
GCA_000751355_g_20835	K02048	cysP; sulfate/thiosulfate transport system substrate-binding protein
GCA_000751355_g_20840	K02046	cysU; sulfate/thiosulfate transport system permease protein
GCA_000751355_g_20845	K02047	cysW; sulfate/thiosulfate transport system permease protein
GCA_000751355_g_20850	K02045	cysA; sulfate/thiosulfate transport system ATP-binding protein [EC:7.3.2.3]
GCA_001598235_g_18020	K02045	cysA; sulfate/thiosulfate transport system ATP-binding protein [EC:7.3.2.3]
GCA_001598235_g_18025	K02047	cysW; sulfate/thiosulfate transport system permease protein
GCA_001598235_g_18030	K02046	cysU; sulfate/thiosulfate transport system permease protein
GCA_001598235_g_18035	K02048	cysP; sulfate/thiosulfate transport system substrate-binding protein
GCA_001598235_g_18190	K23163	sbp; sulfate/thiosulfate transport system substrate-binding protein
GCA_026400075_g_07565	K23163	sbp; sulfate/thiosulfate transport system substrate-binding protein
GCA_026400075_g_09720	K02045	cysA; sulfate/thiosulfate transport system ATP-binding protein [EC:7.3.2.3]
GCA_026400075_g_09725	K02047	cysW; sulfate/thiosulfate transport system permease protein
GCA_026400075_g_09730	K02046	cysU; sulfate/thiosulfate transport system permease protein
GCA_026400075_g_09735	K02048	cysP; sulfate/thiosulfate transport system substrate-binding protein
GCA_026400075_g_09745	K23163	sbp; sulfate/thiosulfate transport system substrate-binding protein
GCA_030697125_g_10660	K02048	cysP; sulfate/thiosulfate transport system substrate-binding protein
GCA_030697125_g_10665	K02046	cysU; sulfate/thiosulfate transport system permease protein
GCA_030697125_g_10670	K02047	cysW; sulfate/thiosulfate transport system permease protein
GCA_030697125_g_10675	K02045	cysA; sulfate/thiosulfate transport system ATP-binding protein [EC:7.3.2.3]
GCA_031364265_g_02550	K02048	cysP; sulfate/thiosulfate transport system substrate-binding protein
GCA_031364265_g_02555	K02046	cysU; sulfate/thiosulfate transport system permease protein
GCA_031364265_g_02560	K02047	cysW; sulfate/thiosulfate transport system permease protein
GCA_031364265_g_02565	K02045	cysA; sulfate/thiosulfate transport system ATP-binding protein [EC:7.3.2.3]
GCA_031364265_g_04450	K23163	sbp; sulfate/thiosulfate transport system substrate-binding protein
GCA_031375865_g_06250	K23163	sbp; sulfate/thiosulfate transport system substrate-binding protein
GCA_031375865_g_12230	K02045	cysA; sulfate/thiosulfate transport system ATP-binding protein [EC:7.3.2.3]
GCA_031375865_g_13865	K02047	cysW; sulfate/thiosulfate transport system permease protein
GCA_031375865_g_13870	K02046	cysU; sulfate/thiosulfate transport system permease protein
GCA_031375865_g_13875	K02048	cysP; sulfate/thiosulfate transport system substrate-binding protein
GCA_031396485_g_04550	K02048	cysP; sulfate/thiosulfate transport system substrate-binding protein
GCA_031396485_g_04555	K02046	cysU; sulfate/thiosulfate transport system permease protein
GCA_031396485_g_04560	K02047	cysW; sulfate/thiosulfate transport system permease protein
GCA_031396485_g_04565	K02045	cysA; sulfate/thiosulfate transport system ATP-binding protein [EC:7.3.2.3]
GCA_031423655_g_01160	K23163	sbp; sulfate/thiosulfate transport system substrate-binding protein
GCA_031423655_g_08275	K02048	cysP; sulfate/thiosulfate transport system substrate-binding protein
GCA_031423655_g_08280	K02046	cysU; sulfate/thiosulfate transport system permease protein
GCA_031423655_g_15000	K02048	cysP; sulfate/thiosulfate transport system substrate-binding protein
GCA_031423655_g_15005	K02046	cysU; sulfate/thiosulfate transport system permease protein
GCA_031423655_g_15010	K02047	cysW; sulfate/thiosulfate transport system permease protein
GCA_031423655_g_15015	K02045	cysA; sulfate/thiosulfate transport system ATP-binding protein [EC:7.3.2.3]
GCF_010365105_g_10310	K02048	cysP; sulfate/thiosulfate transport system substrate-binding protein
GCF_010365105_g_10315	K02046	cysU; sulfate/thiosulfate transport system permease protein
GCF_010365105_g_10320	K02047	cysW; sulfate/thiosulfate transport system permease protein
GCF_010365105_g_10325	K02045	cysA; sulfate/thiosulfate transport system ATP-binding protein [EC:7.3.2.3]
GCF_012927415_g_04910	K23163	sbp; sulfate/thiosulfate transport system substrate-binding protein
GCF_012927415_g_17295	K02045	cysA; sulfate/thiosulfate transport system ATP-binding protein [EC:7.3.2.3]
GCF_012927415_g_17300	K02047	cysW; sulfate/thiosulfate transport system permease protein
GCF_012927415_g_17305	K02046	cysU; sulfate/thiosulfate transport system permease protein
GCF_012927415_g_17310	K02048	cysP; sulfate/thiosulfate transport system substrate-binding protein
GCF_012927455_g_19965	K02045	cysA; sulfate/thiosulfate transport system ATP-binding protein [EC:7.3.2.3]
GCF_012927455_g_19970	K02047	cysW; sulfate/thiosulfate transport system permease protein
GCF_012927455_g_19975	K02046	cysU; sulfate/thiosulfate transport system permease protein
GCF_012927455_g_19980	K02048	cysP; sulfate/thiosulfate transport system substrate-binding protein
GCF_012927455_g_19995	K23163	sbp; sulfate/thiosulfate transport system substrate-binding protein
GCF_015751795_g_09325	K23163	sbp; sulfate/thiosulfate transport system substrate-binding protein
GCF_015751795_g_11920	K02048	cysP; sulfate/thiosulfate transport system substrate-binding protein
GCF_015751795_g_11925	K02046	cysU; sulfate/thiosulfate transport system permease protein
GCF_015751795_g_11930	K02047	cysW; sulfate/thiosulfate transport system permease protein
GCF_015751795_g_11935	K02045	cysA; sulfate/thiosulfate transport system ATP-binding protein [EC:7.3.2.3]
GCF_015752205_g_09320	K23163	sbp; sulfate/thiosulfate transport system substrate-binding protein
GCF_015752205_g_11385	K02045	cysA; sulfate/thiosulfate transport system ATP-binding protein [EC:7.3.2.3]
GCF_015752205_g_11390	K02047	cysW; sulfate/thiosulfate transport system permease protein
GCF_015752205_g_11395	K02046	cysU; sulfate/thiosulfate transport system permease protein
GCF_015752205_g_11400	K02048	cysP; sulfate/thiosulfate transport system substrate-binding protein
GCF_015752225_g_03520	K02048	cysP; sulfate/thiosulfate transport system substrate-binding protein
GCF_015752225_g_03525	K02046	cysU; sulfate/thiosulfate transport system permease protein
GCF_015752225_g_03530	K02047	cysW; sulfate/thiosulfate transport system permease protein
GCF_015752225_g_03535	K02045	cysA; sulfate/thiosulfate transport system ATP-binding protein [EC:7.3.2.3]
GCF_015752225_g_18215	K23163	sbp; sulfate/thiosulfate transport system substrate-binding protein
GCF_029892315_g_10490	K23163	sbp; sulfate/thiosulfate transport system substrate-binding protein
GCF_029892315_g_12425	K02045	cysA; sulfate/thiosulfate transport system ATP-binding protein [EC:7.3.2.3]
GCF_029892315_g_12430	K02047	cysW; sulfate/thiosulfate transport system permease protein
GCF_029892315_g_12435	K02046	cysU; sulfate/thiosulfate transport system permease protein
GCF_029892315_g_12440	K02048	cysP; sulfate/thiosulfate transport system substrate-binding protein
GCA_000015505_g_08535	K17229	fccB; sulfide dehydrogenase [flavocytochrome c] flavoprotein chain [EC:1.8.2.3]
GCA_001598235_g_23245	K17229	fccB; sulfide dehydrogenase [flavocytochrome c] flavoprotein chain [EC:1.8.2.3]
GCA_002256925_g_06495	K17229	fccB; sulfide dehydrogenase [flavocytochrome c] flavoprotein chain [EC:1.8.2.3]
GCA_027308165_g_11060	K17229	fccB; sulfide dehydrogenase [flavocytochrome c] flavoprotein chain [EC:1.8.2.3]
GCA_031364265_g_09250	K17229	fccB; sulfide dehydrogenase [flavocytochrome c] flavoprotein chain [EC:1.8.2.3]
GCA_031375865_g_04970	K17229	fccB; sulfide dehydrogenase [flavocytochrome c] flavoprotein chain [EC:1.8.2.3]
GCA_031396485_g_11740	K17229	fccB; sulfide dehydrogenase [flavocytochrome c] flavoprotein chain [EC:1.8.2.3]
GCA_031423655_g_10440	K17229	fccB; sulfide dehydrogenase [flavocytochrome c] flavoprotein chain [EC:1.8.2.3]
GCA_035428775_g_07880	K17229	fccB; sulfide dehydrogenase [flavocytochrome c] flavoprotein chain [EC:1.8.2.3]
GCA_035429145_g_08030	K17229	fccB; sulfide dehydrogenase [flavocytochrome c] flavoprotein chain [EC:1.8.2.3]
GCF_012927455_g_01385	K17229	fccB; sulfide dehydrogenase [flavocytochrome c] flavoprotein chain [EC:1.8.2.3]
GCA_000015505_g_14465	K17218	sqr; sulfide:quinone oxidoreductase [EC:1.8.5.4]
GCA_000709345_g_02290	K17218	sqr; sulfide:quinone oxidoreductase [EC:1.8.5.4]
GCA_023259235_g_04180	K17218	sqr; sulfide:quinone oxidoreductase [EC:1.8.5.4]
GCA_026400075_g_07480	K17218	sqr; sulfide:quinone oxidoreductase [EC:1.8.5.4]
GCA_030697125_g_07140	K17218	sqr; sulfide:quinone oxidoreductase [EC:1.8.5.4]
GCF_010365105_g_01700	K17218	sqr; sulfide:quinone oxidoreductase [EC:1.8.5.4]
GCF_012927415_g_10150	K17218	sqr; sulfide:quinone oxidoreductase [EC:1.8.5.4]
GCA_000015505_g_12415	K00381	cysI; sulfite reductase (NADPH) hemoprotein beta-component [EC:1.8.1.2]
GCA_000015505_g_13755	K05301	sorA; sulfite dehydrogenase (cytochrome) subunit A [EC:1.8.2.1]
GCA_000709345_g_01320	K05301	sorA; sulfite dehydrogenase (cytochrome) subunit A [EC:1.8.2.1]
GCA_000709345_g_03910	K00381	cysI; sulfite reductase (NADPH) hemoprotein beta-component [EC:1.8.1.2]
GCA_000709345_g_07150	K00387	SUOX; sulfite oxidase [EC:1.8.3.1]
GCA_000751355_g_01235	K00387	SUOX; sulfite oxidase [EC:1.8.3.1]
GCA_000751355_g_17760	K00387	SUOX; sulfite oxidase [EC:1.8.3.1]
GCA_000751355_g_20685	K00381	cysI; sulfite reductase (NADPH) hemoprotein beta-component [EC:1.8.1.2]
GCA_001598235_g_18215	K00381	cysI; sulfite reductase (NADPH) hemoprotein beta-component [EC:1.8.1.2]
GCA_002256925_g_02590	K00381	cysI; sulfite reductase (NADPH) hemoprotein beta-component [EC:1.8.1.2]
GCA_023259235_g_10145	K00381	cysI; sulfite reductase (NADPH) hemoprotein beta-component [EC:1.8.1.2]
GCA_023259235_g_14015	K00380	cysJ; sulfite reductase (NADPH) flavoprotein alpha-component [EC:1.8.1.2]
GCA_026400075_g_07545	K00381	cysI; sulfite reductase (NADPH) hemoprotein beta-component [EC:1.8.1.2]
GCA_027308165_g_03330	K00381	cysI; sulfite reductase (NADPH) hemoprotein beta-component [EC:1.8.1.2]
GCA_030697125_g_00190	K00381	cysI; sulfite reductase (NADPH) hemoprotein beta-component [EC:1.8.1.2]
GCA_030697125_g_16750	K00381	cysI; sulfite reductase (NADPH) hemoprotein beta-component [EC:1.8.1.2]
GCA_031364265_g_17735	K00381	cysI; sulfite reductase (NADPH) hemoprotein beta-component [EC:1.8.1.2]
GCA_031396485_g_18760	K00381	cysI; sulfite reductase (NADPH) hemoprotein beta-component [EC:1.8.1.2]
GCA_031423655_g_05490	K00381	cysI; sulfite reductase (NADPH) hemoprotein beta-component [EC:1.8.1.2]
GCA_035428775_g_12055	K00381	cysI; sulfite reductase (NADPH) hemoprotein beta-component [EC:1.8.1.2]
GCA_035429145_g_14105	K00381	cysI; sulfite reductase (NADPH) hemoprotein beta-component [EC:1.8.1.2]
GCF_010365105_g_10155	K00381	cysI; sulfite reductase (NADPH) hemoprotein beta-component [EC:1.8.1.2]
GCF_010365105_g_13865	K00380	cysJ; sulfite reductase (NADPH) flavoprotein alpha-component [EC:1.8.1.2]
GCF_010365105_g_20715	K00387	SUOX; sulfite oxidase [EC:1.8.3.1]
GCF_012927415_g_01465	K00381	cysI; sulfite reductase (NADPH) hemoprotein beta-component [EC:1.8.1.2]
GCF_012927455_g_03365	K00381	cysI; sulfite reductase (NADPH) hemoprotein beta-component [EC:1.8.1.2]
GCF_015751795_g_09350	K00381	cysI; sulfite reductase (NADPH) hemoprotein beta-component [EC:1.8.1.2]
GCF_015752205_g_09345	K00381	cysI; sulfite reductase (NADPH) hemoprotein beta-component [EC:1.8.1.2]
GCF_015752225_g_06115	K00387	SUOX; sulfite oxidase [EC:1.8.3.1]
GCF_015752225_g_18050	K00381	cysI; sulfite reductase (NADPH) hemoprotein beta-component [EC:1.8.1.2]
GCF_029892315_g_10465	K00381	cysI; sulfite reductase (NADPH) hemoprotein beta-component [EC:1.8.1.2]
GCA_000015505_g_02780	K15553	ssuA; sulfonate transport system substrate-binding protein
GCA_000015505_g_02785	K15554	ssuC; sulfonate transport system permease protein
GCA_000015505_g_02790	K15555	ssuB; sulfonate transport system ATP-binding protein [EC:7.6.2.14]
GCA_000015505_g_02940	K15553	ssuA; sulfonate transport system substrate-binding protein
GCA_000015505_g_02945	K15554	ssuC; sulfonate transport system permease protein
GCA_000015505_g_02950	K15554	ssuC; sulfonate transport system permease protein
GCA_000015505_g_02955	K15555	ssuB; sulfonate transport system ATP-binding protein [EC:7.6.2.14]
GCA_000015505_g_08580	K15553	ssuA; sulfonate transport system substrate-binding protein
GCA_000015505_g_12360	K15555	ssuB; sulfonate transport system ATP-binding protein [EC:7.6.2.14]
GCA_000015505_g_12365	K15554	ssuC; sulfonate transport system permease protein
GCA_000015505_g_12375	K15553	ssuA; sulfonate transport system substrate-binding protein
GCA_000015505_g_12380	K15553	ssuA; sulfonate transport system substrate-binding protein
GCA_000709345_g_00045	K15553	ssuA; sulfonate transport system substrate-binding protein
GCA_000709345_g_00050	K15553	ssuA; sulfonate transport system substrate-binding protein
GCA_000709345_g_00060	K15554	ssuC; sulfonate transport system permease protein
GCA_000709345_g_00065	K15555	ssuB; sulfonate transport system ATP-binding protein [EC:7.6.2.14]
GCA_000709345_g_03810	K15553	ssuA; sulfonate transport system substrate-binding protein
GCA_000751355_g_21365	K15553	ssuA; sulfonate transport system substrate-binding protein
GCA_001598235_g_00815	K15554	ssuC; sulfonate transport system permease protein
GCA_001598235_g_00820	K15555	ssuB; sulfonate transport system ATP-binding protein [EC:7.6.2.14]
GCA_001598235_g_00825	K15553	ssuA; sulfonate transport system substrate-binding protein
GCA_001598235_g_07345	K15553	ssuA; sulfonate transport system substrate-binding protein
GCA_001598235_g_07350	K15555	ssuB; sulfonate transport system ATP-binding protein [EC:7.6.2.14]
GCA_001598235_g_07355	K15554	ssuC; sulfonate transport system permease protein
GCA_001598235_g_13450	K15553	ssuA; sulfonate transport system substrate-binding protein
GCA_001598235_g_13455	K15555	ssuB; sulfonate transport system ATP-binding protein [EC:7.6.2.14]
GCA_001598235_g_13460	K15554	ssuC; sulfonate transport system permease protein
GCA_001598235_g_19570	K15553	ssuA; sulfonate transport system substrate-binding protein
GCA_001598235_g_21720	K15555	ssuB; sulfonate transport system ATP-binding protein [EC:7.6.2.14]
GCA_001598235_g_21725	K15554	ssuC; sulfonate transport system permease protein
GCA_001598235_g_21730	K15553	ssuA; sulfonate transport system substrate-binding protein
GCA_002256925_g_03970	K15553	ssuA; sulfonate transport system substrate-binding protein
GCA_002256925_g_03975	K15555	ssuB; sulfonate transport system ATP-binding protein [EC:7.6.2.14]
GCA_002256925_g_03980	K15554	ssuC; sulfonate transport system permease protein
GCA_023259235_g_05105	K15554	ssuC; sulfonate transport system permease protein
GCA_023259235_g_05110	K15555	ssuB; sulfonate transport system ATP-binding protein [EC:7.6.2.14]
GCA_023259235_g_05115	K15553	ssuA; sulfonate transport system substrate-binding protein
GCA_023259235_g_13040	K15555	ssuB; sulfonate transport system ATP-binding protein [EC:7.6.2.14]
GCA_023259235_g_13045	K15554	ssuC; sulfonate transport system permease protein
GCA_023259235_g_15485	K15554	ssuC; sulfonate transport system permease protein
GCA_023259235_g_15490	K15555	ssuB; sulfonate transport system ATP-binding protein [EC:7.6.2.14]
GCA_023259235_g_15495	K15553	ssuA; sulfonate transport system substrate-binding protein
GCA_026400075_g_06545	K15554	ssuC; sulfonate transport system permease protein
GCA_026400075_g_06550	K15554	ssuC; sulfonate transport system permease protein
GCA_026400075_g_06555	K15555	ssuB; sulfonate transport system ATP-binding protein [EC:7.6.2.14]
GCA_026400075_g_12140	K15553	ssuA; sulfonate transport system substrate-binding protein
GCA_027308165_g_00460	K15554	ssuC; sulfonate transport system permease protein
GCA_027308165_g_00465	K15555	ssuB; sulfonate transport system ATP-binding protein [EC:7.6.2.14]
GCA_027308165_g_00470	K15553	ssuA; sulfonate transport system substrate-binding protein
GCA_030697125_g_03740	K15553	ssuA; sulfonate transport system substrate-binding protein
GCA_031364265_g_10360	K15553	ssuA; sulfonate transport system substrate-binding protein
GCA_031375865_g_17295	K15553	ssuA; sulfonate transport system substrate-binding protein
GCA_031396485_g_14530	K15554	ssuC; sulfonate transport system permease protein
GCA_031396485_g_14535	K15555	ssuB; sulfonate transport system ATP-binding protein [EC:7.6.2.14]
GCA_031396485_g_14540	K15553	ssuA; sulfonate transport system substrate-binding protein
GCA_031423655_g_14585	K15553	ssuA; sulfonate transport system substrate-binding protein
GCA_035428775_g_11940	K15553	ssuA; sulfonate transport system substrate-binding protein
GCA_035428775_g_11945	K15555	ssuB; sulfonate transport system ATP-binding protein [EC:7.6.2.14]
GCA_035428775_g_11950	K15554	ssuC; sulfonate transport system permease protein
GCA_035429145_g_09995	K15553	ssuA; sulfonate transport system substrate-binding protein
GCA_035429145_g_10000	K15555	ssuB; sulfonate transport system ATP-binding protein [EC:7.6.2.14]
GCA_035429145_g_10005	K15554	ssuC; sulfonate transport system permease protein
GCF_010365105_g_07745	K15553	ssuA; sulfonate transport system substrate-binding protein
GCF_012927415_g_09275	K15553	ssuA; sulfonate transport system substrate-binding protein
GCF_012927415_g_09280	K15555	ssuB; sulfonate transport system ATP-binding protein [EC:7.6.2.14]
GCF_012927415_g_09285	K15554	ssuC; sulfonate transport system permease protein
GCF_012927455_g_04090	K15553	ssuA; sulfonate transport system substrate-binding protein
GCF_015751795_g_11580	K15553	ssuA; sulfonate transport system substrate-binding protein
GCF_015752205_g_11740	K15553	ssuA; sulfonate transport system substrate-binding protein
GCF_015752225_g_04000	K15553	ssuA; sulfonate transport system substrate-binding protein
GCF_029892315_g_12780	K15553	ssuA; sulfonate transport system substrate-binding protein
GCA_002256925_g_08150	K17725	ETHE1; sulfur dioxygenase [EC:1.13.11.18]
GCA_027308165_g_01630	K17725	ETHE1; sulfur dioxygenase [EC:1.13.11.18]
GCA_031364265_g_07705	K17725	ETHE1; sulfur dioxygenase [EC:1.13.11.18]
GCA_031364265_g_10890	K17725	ETHE1; sulfur dioxygenase [EC:1.13.11.18]
GCA_035428775_g_10235	K17725	ETHE1; sulfur dioxygenase [EC:1.13.11.18]
GCA_035429145_g_09065	K17725	ETHE1; sulfur dioxygenase [EC:1.13.11.18]
GCA_000015505_g_03675	K17226	soxY; sulfur-oxidizing protein SoxY
GCA_000015505_g_08550	K17226	soxY; sulfur-oxidizing protein SoxY
GCA_000015505_g_08555	K17227	soxZ; sulfur-oxidizing protein SoxZ
GCA_001598235_g_07905	K17226	soxY; sulfur-oxidizing protein SoxY
GCA_001598235_g_07910	K17227	soxZ; sulfur-oxidizing protein SoxZ
GCA_002256925_g_09005	K17226	soxY; sulfur-oxidizing protein SoxY
GCA_002256925_g_09010	K17227	soxZ; sulfur-oxidizing protein SoxZ
GCA_026400075_g_08685	K17227	soxZ; sulfur-oxidizing protein SoxZ
GCA_026400075_g_08690	K17226	soxY; sulfur-oxidizing protein SoxY
GCA_027308165_g_00845	K17226	soxY; sulfur-oxidizing protein SoxY
GCA_027308165_g_00850	K17227	soxZ; sulfur-oxidizing protein SoxZ
GCA_027308165_g_08335	K17226	soxY; sulfur-oxidizing protein SoxY
GCA_027308165_g_09240	K17226	soxY; sulfur-oxidizing protein SoxY
GCA_030697125_g_14690	K17226	soxY; sulfur-oxidizing protein SoxY
GCA_030697125_g_14695	K17227	soxZ; sulfur-oxidizing protein SoxZ
GCA_031375865_g_05030	K17226	soxY; sulfur-oxidizing protein SoxY
GCA_031375865_g_05035	K17227	soxZ; sulfur-oxidizing protein SoxZ
GCA_031375865_g_18190	K17226	soxY; sulfur-oxidizing protein SoxY
GCA_031396485_g_12235	K17226	soxY; sulfur-oxidizing protein SoxY
GCA_031396485_g_12240	K17227	soxZ; sulfur-oxidizing protein SoxZ
GCA_031396485_g_13470	K17226	soxY; sulfur-oxidizing protein SoxY
GCA_031396485_g_16450	K17227	soxZ; sulfur-oxidizing protein SoxZ
GCA_031396485_g_16455	K17226	soxY; sulfur-oxidizing protein SoxY
GCA_031396485_g_16895	K17226	soxY; sulfur-oxidizing protein SoxY
GCA_031423655_g_06855	K17226	soxY; sulfur-oxidizing protein SoxY
GCA_031423655_g_06860	K17227	soxZ; sulfur-oxidizing protein SoxZ
GCA_031423655_g_17400	K17226	soxY; sulfur-oxidizing protein SoxY
GCA_031423655_g_17415	K17226	soxY; sulfur-oxidizing protein SoxY
GCA_035428775_g_09145	K17227	soxZ; sulfur-oxidizing protein SoxZ
GCA_035428775_g_09150	K17226	soxY; sulfur-oxidizing protein SoxY
GCA_035428775_g_11845	K17226	soxY; sulfur-oxidizing protein SoxY
GCA_035428775_g_11860	K17226	soxY; sulfur-oxidizing protein SoxY
GCA_035429145_g_09270	K17226	soxY; sulfur-oxidizing protein SoxY
GCA_035429145_g_09275	K17227	soxZ; sulfur-oxidizing protein SoxZ
GCA_035429145_g_12000	K17226	soxY; sulfur-oxidizing protein SoxY
GCA_035429145_g_12015	K17226	soxY; sulfur-oxidizing protein SoxY
GCF_012927415_g_09240	K17226	soxY; sulfur-oxidizing protein SoxY
GCF_012927415_g_09245	K17227	soxZ; sulfur-oxidizing protein SoxZ
GCF_012927455_g_07730	K17226	soxY; sulfur-oxidizing protein SoxY
GCF_012927455_g_07735	K17227	soxZ; sulfur-oxidizing protein SoxZ
GCA_000751355_g_01140	K15551	tauA; taurine transport system substrate-binding protein
GCA_000751355_g_01145	K10831	tauB; taurine transport system ATP-binding protein [EC:7.6.2.7]
GCA_000751355_g_01150	K15552	tauC; taurine transport system permease protein
GCA_031396485_g_03445	K10831	tauB; taurine transport system ATP-binding protein [EC:7.6.2.7]
GCA_031396485_g_03450	K15552	tauC; taurine transport system permease protein
GCA_000015505_g_10490	K15762	tmoC, tbuB, touC; toluene monooxygenase system ferredoxin subunit
GCA_030697125_g_12535	K08358	ttrB; tetrathionate reductase subunit B
GCA_030697125_g_12995	K08357	ttrA; tetrathionate reductase subunit A
GCA_030697125_g_13000	K08359	ttrC; tetrathionate reductase subunit C
GCA_030697125_g_13005	K08358	ttrB; tetrathionate reductase subunit B
GCF_012927415_g_01805	K08357	ttrA; tetrathionate reductase subunit A
GCF_012927415_g_01810	K08359	ttrC; tetrathionate reductase subunit C
GCF_012927415_g_01815	K08358	ttrB; tetrathionate reductase subunit B
GCF_012927455_g_18745	K08357	ttrA; tetrathionate reductase subunit A
GCF_012927455_g_18750	K08359	ttrC; tetrathionate reductase subunit C
GCF_012927455_g_18755	K08358	ttrB; tetrathionate reductase subunit B
	ko number	carbon metabolism
GCA_001598235	K00018	hprA; glycerate dehydrogenase [EC:1.1.1.29]
GCA_000015505	K00023	phbB; acetoacetyl-CoA reductase [EC:1.1.1.36]
GCA_000709345	K00023	phbB; acetoacetyl-CoA reductase [EC:1.1.1.36]
GCA_000709345	K00023	phbB; acetoacetyl-CoA reductase [EC:1.1.1.36]
GCA_000751355	K00023	phbB; acetoacetyl-CoA reductase [EC:1.1.1.36]
GCA_001598235	K00023	phbB; acetoacetyl-CoA reductase [EC:1.1.1.36]
GCA_002256925	K00023	phbB; acetoacetyl-CoA reductase [EC:1.1.1.36]
GCA_023259235	K00023	phbB; acetoacetyl-CoA reductase [EC:1.1.1.36]
GCA_023259235	K00023	phbB; acetoacetyl-CoA reductase [EC:1.1.1.36]
GCA_026400075	K00023	phbB; acetoacetyl-CoA reductase [EC:1.1.1.36]
GCA_030697125	K00023	phbB; acetoacetyl-CoA reductase [EC:1.1.1.36]
GCA_031364265	K00023	phbB; acetoacetyl-CoA reductase [EC:1.1.1.36]
GCA_031375865	K00023	phbB; acetoacetyl-CoA reductase [EC:1.1.1.36]
GCA_031396485	K00023	phbB; acetoacetyl-CoA reductase [EC:1.1.1.36]
GCA_031423655	K00023	phbB; acetoacetyl-CoA reductase [EC:1.1.1.36]
GCA_035428775	K00023	phbB; acetoacetyl-CoA reductase [EC:1.1.1.36]
GCA_035429145	K00023	phbB; acetoacetyl-CoA reductase [EC:1.1.1.36]
GCF_010365105	K00023	phbB; acetoacetyl-CoA reductase [EC:1.1.1.36]
GCF_012927415	K00023	phbB; acetoacetyl-CoA reductase [EC:1.1.1.36]
GCF_012927455	K00023	phbB; acetoacetyl-CoA reductase [EC:1.1.1.36]
GCF_012927455	K00023	phbB; acetoacetyl-CoA reductase [EC:1.1.1.36]
GCF_015751795	K00023	phbB; acetoacetyl-CoA reductase [EC:1.1.1.36]
GCF_015752205	K00023	phbB; acetoacetyl-CoA reductase [EC:1.1.1.36]
GCF_015752225	K00023	phbB; acetoacetyl-CoA reductase [EC:1.1.1.36]
GCF_029892315	K00023	phbB; acetoacetyl-CoA reductase [EC:1.1.1.36]
GCA_000015505	K00024	mdh; malate dehydrogenase [EC:1.1.1.37]
GCA_000709345	K00024	mdh; malate dehydrogenase [EC:1.1.1.37]
GCA_000751355	K00024	mdh; malate dehydrogenase [EC:1.1.1.37]
GCA_001598235	K00024	mdh; malate dehydrogenase [EC:1.1.1.37]
GCA_023259235	K00024	mdh; malate dehydrogenase [EC:1.1.1.37]
GCA_026400075	K00024	mdh; malate dehydrogenase [EC:1.1.1.37]
GCA_027308165	K00024	mdh; malate dehydrogenase [EC:1.1.1.37]
GCA_030697125	K00024	mdh; malate dehydrogenase [EC:1.1.1.37]
GCA_031364265	K00024	mdh; malate dehydrogenase [EC:1.1.1.37]
GCA_031375865	K00024	mdh; malate dehydrogenase [EC:1.1.1.37]
GCA_031396485	K00024	mdh; malate dehydrogenase [EC:1.1.1.37]
GCA_031423655	K00024	mdh; malate dehydrogenase [EC:1.1.1.37]
GCA_035428775	K00024	mdh; malate dehydrogenase [EC:1.1.1.37]
GCA_035429145	K00024	mdh; malate dehydrogenase [EC:1.1.1.37]
GCF_010365105	K00024	mdh; malate dehydrogenase [EC:1.1.1.37]
GCF_012927415	K00024	mdh; malate dehydrogenase [EC:1.1.1.37]
GCF_012927455	K00024	mdh; malate dehydrogenase [EC:1.1.1.37]
GCF_015751795	K00024	mdh; malate dehydrogenase [EC:1.1.1.37]
GCF_015752205	K00024	mdh; malate dehydrogenase [EC:1.1.1.37]
GCF_015752225	K00024	mdh; malate dehydrogenase [EC:1.1.1.37]
GCF_029892315	K00024	mdh; malate dehydrogenase [EC:1.1.1.37]
GCA_000015505	K00029	E1.1.1.40, maeB; malate dehydrogenase (oxaloacetate-decarboxylating)(NADP+) [EC:1.1.1.40]
GCA_000015505	K00029	E1.1.1.40, maeB; malate dehydrogenase (oxaloacetate-decarboxylating)(NADP+) [EC:1.1.1.40]
GCA_000709345	K00029	E1.1.1.40, maeB; malate dehydrogenase (oxaloacetate-decarboxylating)(NADP+) [EC:1.1.1.40]
GCA_000709345	K00029	E1.1.1.40, maeB; malate dehydrogenase (oxaloacetate-decarboxylating)(NADP+) [EC:1.1.1.40]
GCA_000751355	K00029	E1.1.1.40, maeB; malate dehydrogenase (oxaloacetate-decarboxylating)(NADP+) [EC:1.1.1.40]
GCA_000751355	K00029	E1.1.1.40, maeB; malate dehydrogenase (oxaloacetate-decarboxylating)(NADP+) [EC:1.1.1.40]
GCA_001598235	K00029	E1.1.1.40, maeB; malate dehydrogenase (oxaloacetate-decarboxylating)(NADP+) [EC:1.1.1.40]
GCA_001598235	K00029	E1.1.1.40, maeB; malate dehydrogenase (oxaloacetate-decarboxylating)(NADP+) [EC:1.1.1.40]
GCA_023259235	K00029	E1.1.1.40, maeB; malate dehydrogenase (oxaloacetate-decarboxylating)(NADP+) [EC:1.1.1.40]
GCA_026400075	K00029	E1.1.1.40, maeB; malate dehydrogenase (oxaloacetate-decarboxylating)(NADP+) [EC:1.1.1.40]
GCA_026400075	K00029	E1.1.1.40, maeB; malate dehydrogenase (oxaloacetate-decarboxylating)(NADP+) [EC:1.1.1.40]
GCA_026400075	K00029	E1.1.1.40, maeB; malate dehydrogenase (oxaloacetate-decarboxylating)(NADP+) [EC:1.1.1.40]
GCA_027308165	K00029	E1.1.1.40, maeB; malate dehydrogenase (oxaloacetate-decarboxylating)(NADP+) [EC:1.1.1.40]
GCA_030697125	K00029	E1.1.1.40, maeB; malate dehydrogenase (oxaloacetate-decarboxylating)(NADP+) [EC:1.1.1.40]
GCA_031364265	K00029	E1.1.1.40, maeB; malate dehydrogenase (oxaloacetate-decarboxylating)(NADP+) [EC:1.1.1.40]
GCA_031375865	K00029	E1.1.1.40, maeB; malate dehydrogenase (oxaloacetate-decarboxylating)(NADP+) [EC:1.1.1.40]
GCA_031375865	K00029	E1.1.1.40, maeB; malate dehydrogenase (oxaloacetate-decarboxylating)(NADP+) [EC:1.1.1.40]
GCA_031396485	K00029	E1.1.1.40, maeB; malate dehydrogenase (oxaloacetate-decarboxylating)(NADP+) [EC:1.1.1.40]
GCA_031423655	K00029	E1.1.1.40, maeB; malate dehydrogenase (oxaloacetate-decarboxylating)(NADP+) [EC:1.1.1.40]
GCA_031423655	K00029	E1.1.1.40, maeB; malate dehydrogenase (oxaloacetate-decarboxylating)(NADP+) [EC:1.1.1.40]
GCA_035428775	K00029	E1.1.1.40, maeB; malate dehydrogenase (oxaloacetate-decarboxylating)(NADP+) [EC:1.1.1.40]
GCA_035429145	K00029	E1.1.1.40, maeB; malate dehydrogenase (oxaloacetate-decarboxylating)(NADP+) [EC:1.1.1.40]
GCF_010365105	K00029	E1.1.1.40, maeB; malate dehydrogenase (oxaloacetate-decarboxylating)(NADP+) [EC:1.1.1.40]
GCF_010365105	K00029	E1.1.1.40, maeB; malate dehydrogenase (oxaloacetate-decarboxylating)(NADP+) [EC:1.1.1.40]
GCF_012927415	K00029	E1.1.1.40, maeB; malate dehydrogenase (oxaloacetate-decarboxylating)(NADP+) [EC:1.1.1.40]
GCF_012927455	K00029	E1.1.1.40, maeB; malate dehydrogenase (oxaloacetate-decarboxylating)(NADP+) [EC:1.1.1.40]
GCF_015751795	K00029	E1.1.1.40, maeB; malate dehydrogenase (oxaloacetate-decarboxylating)(NADP+) [EC:1.1.1.40]
GCF_015751795	K00029	E1.1.1.40, maeB; malate dehydrogenase (oxaloacetate-decarboxylating)(NADP+) [EC:1.1.1.40]
GCF_015752205	K00029	E1.1.1.40, maeB; malate dehydrogenase (oxaloacetate-decarboxylating)(NADP+) [EC:1.1.1.40]
GCF_015752205	K00029	E1.1.1.40, maeB; malate dehydrogenase (oxaloacetate-decarboxylating)(NADP+) [EC:1.1.1.40]
GCF_015752225	K00029	E1.1.1.40, maeB; malate dehydrogenase (oxaloacetate-decarboxylating)(NADP+) [EC:1.1.1.40]
GCF_015752225	K00029	E1.1.1.40, maeB; malate dehydrogenase (oxaloacetate-decarboxylating)(NADP+) [EC:1.1.1.40]
GCF_029892315	K00029	E1.1.1.40, maeB; malate dehydrogenase (oxaloacetate-decarboxylating)(NADP+) [EC:1.1.1.40]
GCF_029892315	K00029	E1.1.1.40, maeB; malate dehydrogenase (oxaloacetate-decarboxylating)(NADP+) [EC:1.1.1.40]
GCA_000015505	K00031	IDH1, IDH2, icd; isocitrate dehydrogenase [EC:1.1.1.42]
GCA_000015505	K00031	IDH1, IDH2, icd; isocitrate dehydrogenase [EC:1.1.1.42]
GCA_000709345	K00031	IDH1, IDH2, icd; isocitrate dehydrogenase [EC:1.1.1.42]
GCA_000709345	K00031	IDH1, IDH2, icd; isocitrate dehydrogenase [EC:1.1.1.42]
GCA_000751355	K00031	IDH1, IDH2, icd; isocitrate dehydrogenase [EC:1.1.1.42]
GCA_000751355	K00031	IDH1, IDH2, icd; isocitrate dehydrogenase [EC:1.1.1.42]
GCA_001598235	K00031	IDH1, IDH2, icd; isocitrate dehydrogenase [EC:1.1.1.42]
GCA_001598235	K00031	IDH1, IDH2, icd; isocitrate dehydrogenase [EC:1.1.1.42]
GCA_002256925	K00031	IDH1, IDH2, icd; isocitrate dehydrogenase [EC:1.1.1.42]
GCA_023259235	K00031	IDH1, IDH2, icd; isocitrate dehydrogenase [EC:1.1.1.42]
GCA_026400075	K00031	IDH1, IDH2, icd; isocitrate dehydrogenase [EC:1.1.1.42]
GCA_026400075	K00031	IDH1, IDH2, icd; isocitrate dehydrogenase [EC:1.1.1.42]
GCA_027308165	K00031	IDH1, IDH2, icd; isocitrate dehydrogenase [EC:1.1.1.42]
GCA_027308165	K00031	IDH1, IDH2, icd; isocitrate dehydrogenase [EC:1.1.1.42]
GCA_030697125	K00031	IDH1, IDH2, icd; isocitrate dehydrogenase [EC:1.1.1.42]
GCA_031364265	K00031	IDH1, IDH2, icd; isocitrate dehydrogenase [EC:1.1.1.42]
GCA_031375865	K00031	IDH1, IDH2, icd; isocitrate dehydrogenase [EC:1.1.1.42]
GCA_031396485	K00031	IDH1, IDH2, icd; isocitrate dehydrogenase [EC:1.1.1.42]
GCA_031423655	K00031	IDH1, IDH2, icd; isocitrate dehydrogenase [EC:1.1.1.42]
GCA_035428775	K00031	IDH1, IDH2, icd; isocitrate dehydrogenase [EC:1.1.1.42]
GCA_035429145	K00031	IDH1, IDH2, icd; isocitrate dehydrogenase [EC:1.1.1.42]
GCF_010365105	K00031	IDH1, IDH2, icd; isocitrate dehydrogenase [EC:1.1.1.42]
GCF_010365105	K00031	IDH1, IDH2, icd; isocitrate dehydrogenase [EC:1.1.1.42]
GCF_012927415	K00031	IDH1, IDH2, icd; isocitrate dehydrogenase [EC:1.1.1.42]
GCF_012927455	K00031	IDH1, IDH2, icd; isocitrate dehydrogenase [EC:1.1.1.42]
GCF_015751795	K00031	IDH1, IDH2, icd; isocitrate dehydrogenase [EC:1.1.1.42]
GCF_015751795	K00031	IDH1, IDH2, icd; isocitrate dehydrogenase [EC:1.1.1.42]
GCF_015752205	K00031	IDH1, IDH2, icd; isocitrate dehydrogenase [EC:1.1.1.42]
GCF_015752205	K00031	IDH1, IDH2, icd; isocitrate dehydrogenase [EC:1.1.1.42]
GCF_015752225	K00031	IDH1, IDH2, icd; isocitrate dehydrogenase [EC:1.1.1.42]
GCF_015752225	K00031	IDH1, IDH2, icd; isocitrate dehydrogenase [EC:1.1.1.42]
GCF_029892315	K00031	IDH1, IDH2, icd; isocitrate dehydrogenase [EC:1.1.1.42]
GCF_029892315	K00031	IDH1, IDH2, icd; isocitrate dehydrogenase [EC:1.1.1.42]
GCA_000015505	K00033	PGD, gnd, gntZ; 6-phosphogluconate dehydrogenase [EC:1.1.1.44 1.1.1.343]
GCA_000709345	K00033	PGD, gnd, gntZ; 6-phosphogluconate dehydrogenase [EC:1.1.1.44 1.1.1.343]
GCA_023259235	K00033	PGD, gnd, gntZ; 6-phosphogluconate dehydrogenase [EC:1.1.1.44 1.1.1.343]
GCA_031364265	K00033	PGD, gnd, gntZ; 6-phosphogluconate dehydrogenase [EC:1.1.1.44 1.1.1.343]
GCF_010365105	K00033	PGD, gnd, gntZ; 6-phosphogluconate dehydrogenase [EC:1.1.1.44 1.1.1.343]
GCA_000751355	K00034	gdh; glucose 1-dehydrogenase [EC:1.1.1.47]
GCA_000751355	K00034	gdh; glucose 1-dehydrogenase [EC:1.1.1.47]
GCF_012927455	K00034	gdh; glucose 1-dehydrogenase [EC:1.1.1.47]
GCF_015752225	K00034	gdh; glucose 1-dehydrogenase [EC:1.1.1.47]
GCF_015752225	K00034	gdh; glucose 1-dehydrogenase [EC:1.1.1.47]
GCF_015752225	K00034	gdh; glucose 1-dehydrogenase [EC:1.1.1.47]
GCA_000015505	K00036	G6PD, zwf; glucose-6-phosphate 1-dehydrogenase [EC:1.1.1.49 1.1.1.363]
GCA_000015505	K00036	G6PD, zwf; glucose-6-phosphate 1-dehydrogenase [EC:1.1.1.49 1.1.1.363]
GCA_000709345	K00036	G6PD, zwf; glucose-6-phosphate 1-dehydrogenase [EC:1.1.1.49 1.1.1.363]
GCA_000751355	K00036	G6PD, zwf; glucose-6-phosphate 1-dehydrogenase [EC:1.1.1.49 1.1.1.363]
GCA_001598235	K00036	G6PD, zwf; glucose-6-phosphate 1-dehydrogenase [EC:1.1.1.49 1.1.1.363]
GCA_001598235	K00036	G6PD, zwf; glucose-6-phosphate 1-dehydrogenase [EC:1.1.1.49 1.1.1.363]
GCA_023259235	K00036	G6PD, zwf; glucose-6-phosphate 1-dehydrogenase [EC:1.1.1.49 1.1.1.363]
GCA_026400075	K00036	G6PD, zwf; glucose-6-phosphate 1-dehydrogenase [EC:1.1.1.49 1.1.1.363]
GCA_026400075	K00036	G6PD, zwf; glucose-6-phosphate 1-dehydrogenase [EC:1.1.1.49 1.1.1.363]
GCA_027308165	K00036	G6PD, zwf; glucose-6-phosphate 1-dehydrogenase [EC:1.1.1.49 1.1.1.363]
GCA_030697125	K00036	G6PD, zwf; glucose-6-phosphate 1-dehydrogenase [EC:1.1.1.49 1.1.1.363]
GCA_031364265	K00036	G6PD, zwf; glucose-6-phosphate 1-dehydrogenase [EC:1.1.1.49 1.1.1.363]
GCA_031375865	K00036	G6PD, zwf; glucose-6-phosphate 1-dehydrogenase [EC:1.1.1.49 1.1.1.363]
GCA_031396485	K00036	G6PD, zwf; glucose-6-phosphate 1-dehydrogenase [EC:1.1.1.49 1.1.1.363]
GCA_031423655	K00036	G6PD, zwf; glucose-6-phosphate 1-dehydrogenase [EC:1.1.1.49 1.1.1.363]
GCA_035428775	K00036	G6PD, zwf; glucose-6-phosphate 1-dehydrogenase [EC:1.1.1.49 1.1.1.363]
GCA_035429145	K00036	G6PD, zwf; glucose-6-phosphate 1-dehydrogenase [EC:1.1.1.49 1.1.1.363]
GCF_010365105	K00036	G6PD, zwf; glucose-6-phosphate 1-dehydrogenase [EC:1.1.1.49 1.1.1.363]
GCF_010365105	K00036	G6PD, zwf; glucose-6-phosphate 1-dehydrogenase [EC:1.1.1.49 1.1.1.363]
GCF_012927415	K00036	G6PD, zwf; glucose-6-phosphate 1-dehydrogenase [EC:1.1.1.49 1.1.1.363]
GCF_012927455	K00036	G6PD, zwf; glucose-6-phosphate 1-dehydrogenase [EC:1.1.1.49 1.1.1.363]
GCF_015751795	K00036	G6PD, zwf; glucose-6-phosphate 1-dehydrogenase [EC:1.1.1.49 1.1.1.363]
GCF_015752205	K00036	G6PD, zwf; glucose-6-phosphate 1-dehydrogenase [EC:1.1.1.49 1.1.1.363]
GCF_015752225	K00036	G6PD, zwf; glucose-6-phosphate 1-dehydrogenase [EC:1.1.1.49 1.1.1.363]
GCF_029892315	K00036	G6PD, zwf; glucose-6-phosphate 1-dehydrogenase [EC:1.1.1.49 1.1.1.363]
GCA_000015505	K00043	gbd; 4-hydroxybutyrate dehydrogenase [EC:1.1.1.61]
GCA_000709345	K00043	gbd; 4-hydroxybutyrate dehydrogenase [EC:1.1.1.61]
GCA_000709345	K00043	gbd; 4-hydroxybutyrate dehydrogenase [EC:1.1.1.61]
GCA_000751355	K00043	gbd; 4-hydroxybutyrate dehydrogenase [EC:1.1.1.61]
GCA_001598235	K00043	gbd; 4-hydroxybutyrate dehydrogenase [EC:1.1.1.61]
GCA_023259235	K00043	gbd; 4-hydroxybutyrate dehydrogenase [EC:1.1.1.61]
GCA_027308165	K00043	gbd; 4-hydroxybutyrate dehydrogenase [EC:1.1.1.61]
GCA_030697125	K00043	gbd; 4-hydroxybutyrate dehydrogenase [EC:1.1.1.61]
GCA_031364265	K00043	gbd; 4-hydroxybutyrate dehydrogenase [EC:1.1.1.61]
GCA_031375865	K00043	gbd; 4-hydroxybutyrate dehydrogenase [EC:1.1.1.61]
GCA_031396485	K00043	gbd; 4-hydroxybutyrate dehydrogenase [EC:1.1.1.61]
GCA_031423655	K00043	gbd; 4-hydroxybutyrate dehydrogenase [EC:1.1.1.61]
GCF_010365105	K00043	gbd; 4-hydroxybutyrate dehydrogenase [EC:1.1.1.61]
GCF_012927415	K00043	gbd; 4-hydroxybutyrate dehydrogenase [EC:1.1.1.61]
GCF_012927455	K00043	gbd; 4-hydroxybutyrate dehydrogenase [EC:1.1.1.61]
GCF_015751795	K00043	gbd; 4-hydroxybutyrate dehydrogenase [EC:1.1.1.61]
GCF_015752205	K00043	gbd; 4-hydroxybutyrate dehydrogenase [EC:1.1.1.61]
GCF_015752225	K00043	gbd; 4-hydroxybutyrate dehydrogenase [EC:1.1.1.61]
GCF_029892315	K00043	gbd; 4-hydroxybutyrate dehydrogenase [EC:1.1.1.61]
GCA_000015505	K00058	serA, PHGDH; D-3-phosphoglycerate dehydrogenase / 2-oxoglutarate reductase [EC:1.1.1.95 1.1.1.399]
GCA_000015505	K00058	serA, PHGDH; D-3-phosphoglycerate dehydrogenase / 2-oxoglutarate reductase [EC:1.1.1.95 1.1.1.399]
GCA_000709345	K00058	serA, PHGDH; D-3-phosphoglycerate dehydrogenase / 2-oxoglutarate reductase [EC:1.1.1.95 1.1.1.399]
GCA_000709345	K00058	serA, PHGDH; D-3-phosphoglycerate dehydrogenase / 2-oxoglutarate reductase [EC:1.1.1.95 1.1.1.399]
GCA_000751355	K00058	serA, PHGDH; D-3-phosphoglycerate dehydrogenase / 2-oxoglutarate reductase [EC:1.1.1.95 1.1.1.399]
GCA_000751355	K00058	serA, PHGDH; D-3-phosphoglycerate dehydrogenase / 2-oxoglutarate reductase [EC:1.1.1.95 1.1.1.399]
GCA_001598235	K00058	serA, PHGDH; D-3-phosphoglycerate dehydrogenase / 2-oxoglutarate reductase [EC:1.1.1.95 1.1.1.399]
GCA_001598235	K00058	serA, PHGDH; D-3-phosphoglycerate dehydrogenase / 2-oxoglutarate reductase [EC:1.1.1.95 1.1.1.399]
GCA_001598235	K00058	serA, PHGDH; D-3-phosphoglycerate dehydrogenase / 2-oxoglutarate reductase [EC:1.1.1.95 1.1.1.399]
GCA_001598235	K00058	serA, PHGDH; D-3-phosphoglycerate dehydrogenase / 2-oxoglutarate reductase [EC:1.1.1.95 1.1.1.399]
GCA_001598235	K00058	serA, PHGDH; D-3-phosphoglycerate dehydrogenase / 2-oxoglutarate reductase [EC:1.1.1.95 1.1.1.399]
GCA_002256925	K00058	serA, PHGDH; D-3-phosphoglycerate dehydrogenase / 2-oxoglutarate reductase [EC:1.1.1.95 1.1.1.399]
GCA_002256925	K00058	serA, PHGDH; D-3-phosphoglycerate dehydrogenase / 2-oxoglutarate reductase [EC:1.1.1.95 1.1.1.399]
GCA_023259235	K00058	serA, PHGDH; D-3-phosphoglycerate dehydrogenase / 2-oxoglutarate reductase [EC:1.1.1.95 1.1.1.399]
GCA_023259235	K00058	serA, PHGDH; D-3-phosphoglycerate dehydrogenase / 2-oxoglutarate reductase [EC:1.1.1.95 1.1.1.399]
GCA_026400075	K00058	serA, PHGDH; D-3-phosphoglycerate dehydrogenase / 2-oxoglutarate reductase [EC:1.1.1.95 1.1.1.399]
GCA_027308165	K00058	serA, PHGDH; D-3-phosphoglycerate dehydrogenase / 2-oxoglutarate reductase [EC:1.1.1.95 1.1.1.399]
GCA_027308165	K00058	serA, PHGDH; D-3-phosphoglycerate dehydrogenase / 2-oxoglutarate reductase [EC:1.1.1.95 1.1.1.399]
GCA_030697125	K00058	serA, PHGDH; D-3-phosphoglycerate dehydrogenase / 2-oxoglutarate reductase [EC:1.1.1.95 1.1.1.399]
GCA_030697125	K00058	serA, PHGDH; D-3-phosphoglycerate dehydrogenase / 2-oxoglutarate reductase [EC:1.1.1.95 1.1.1.399]
GCA_031364265	K00058	serA, PHGDH; D-3-phosphoglycerate dehydrogenase / 2-oxoglutarate reductase [EC:1.1.1.95 1.1.1.399]
GCA_031364265	K00058	serA, PHGDH; D-3-phosphoglycerate dehydrogenase / 2-oxoglutarate reductase [EC:1.1.1.95 1.1.1.399]
GCA_031364265	K00058	serA, PHGDH; D-3-phosphoglycerate dehydrogenase / 2-oxoglutarate reductase [EC:1.1.1.95 1.1.1.399]
GCA_031375865	K00058	serA, PHGDH; D-3-phosphoglycerate dehydrogenase / 2-oxoglutarate reductase [EC:1.1.1.95 1.1.1.399]
GCA_031375865	K00058	serA, PHGDH; D-3-phosphoglycerate dehydrogenase / 2-oxoglutarate reductase [EC:1.1.1.95 1.1.1.399]
GCA_031396485	K00058	serA, PHGDH; D-3-phosphoglycerate dehydrogenase / 2-oxoglutarate reductase [EC:1.1.1.95 1.1.1.399]
GCA_031396485	K00058	serA, PHGDH; D-3-phosphoglycerate dehydrogenase / 2-oxoglutarate reductase [EC:1.1.1.95 1.1.1.399]
GCA_031423655	K00058	serA, PHGDH; D-3-phosphoglycerate dehydrogenase / 2-oxoglutarate reductase [EC:1.1.1.95 1.1.1.399]
GCA_031423655	K00058	serA, PHGDH; D-3-phosphoglycerate dehydrogenase / 2-oxoglutarate reductase [EC:1.1.1.95 1.1.1.399]
GCA_035428775	K00058	serA, PHGDH; D-3-phosphoglycerate dehydrogenase / 2-oxoglutarate reductase [EC:1.1.1.95 1.1.1.399]
GCA_035429145	K00058	serA, PHGDH; D-3-phosphoglycerate dehydrogenase / 2-oxoglutarate reductase [EC:1.1.1.95 1.1.1.399]
GCF_010365105	K00058	serA, PHGDH; D-3-phosphoglycerate dehydrogenase / 2-oxoglutarate reductase [EC:1.1.1.95 1.1.1.399]
GCF_010365105	K00058	serA, PHGDH; D-3-phosphoglycerate dehydrogenase / 2-oxoglutarate reductase [EC:1.1.1.95 1.1.1.399]
GCF_012927415	K00058	serA, PHGDH; D-3-phosphoglycerate dehydrogenase / 2-oxoglutarate reductase [EC:1.1.1.95 1.1.1.399]
GCF_012927415	K00058	serA, PHGDH; D-3-phosphoglycerate dehydrogenase / 2-oxoglutarate reductase [EC:1.1.1.95 1.1.1.399]
GCF_012927455	K00058	serA, PHGDH; D-3-phosphoglycerate dehydrogenase / 2-oxoglutarate reductase [EC:1.1.1.95 1.1.1.399]
GCF_012927455	K00058	serA, PHGDH; D-3-phosphoglycerate dehydrogenase / 2-oxoglutarate reductase [EC:1.1.1.95 1.1.1.399]
GCF_015751795	K00058	serA, PHGDH; D-3-phosphoglycerate dehydrogenase / 2-oxoglutarate reductase [EC:1.1.1.95 1.1.1.399]
GCF_015751795	K00058	serA, PHGDH; D-3-phosphoglycerate dehydrogenase / 2-oxoglutarate reductase [EC:1.1.1.95 1.1.1.399]
GCF_015751795	K00058	serA, PHGDH; D-3-phosphoglycerate dehydrogenase / 2-oxoglutarate reductase [EC:1.1.1.95 1.1.1.399]
GCF_015752205	K00058	serA, PHGDH; D-3-phosphoglycerate dehydrogenase / 2-oxoglutarate reductase [EC:1.1.1.95 1.1.1.399]
GCF_015752205	K00058	serA, PHGDH; D-3-phosphoglycerate dehydrogenase / 2-oxoglutarate reductase [EC:1.1.1.95 1.1.1.399]
GCF_015752205	K00058	serA, PHGDH; D-3-phosphoglycerate dehydrogenase / 2-oxoglutarate reductase [EC:1.1.1.95 1.1.1.399]
GCF_015752225	K00058	serA, PHGDH; D-3-phosphoglycerate dehydrogenase / 2-oxoglutarate reductase [EC:1.1.1.95 1.1.1.399]
GCF_015752225	K00058	serA, PHGDH; D-3-phosphoglycerate dehydrogenase / 2-oxoglutarate reductase [EC:1.1.1.95 1.1.1.399]
GCF_029892315	K00058	serA, PHGDH; D-3-phosphoglycerate dehydrogenase / 2-oxoglutarate reductase [EC:1.1.1.95 1.1.1.399]
GCF_029892315	K00058	serA, PHGDH; D-3-phosphoglycerate dehydrogenase / 2-oxoglutarate reductase [EC:1.1.1.95 1.1.1.399]
GCF_029892315	K00058	serA, PHGDH; D-3-phosphoglycerate dehydrogenase / 2-oxoglutarate reductase [EC:1.1.1.95 1.1.1.399]
GCA_000015505	K00074	paaH, hbd, fadB, mmgB; 3-hydroxybutyryl-CoA dehydrogenase [EC:1.1.1.157]
GCA_000015505	K00074	paaH, hbd, fadB, mmgB; 3-hydroxybutyryl-CoA dehydrogenase [EC:1.1.1.157]
GCA_000709345	K00074	paaH, hbd, fadB, mmgB; 3-hydroxybutyryl-CoA dehydrogenase [EC:1.1.1.157]
GCA_000709345	K00074	paaH, hbd, fadB, mmgB; 3-hydroxybutyryl-CoA dehydrogenase [EC:1.1.1.157]
GCA_000751355	K00074	paaH, hbd, fadB, mmgB; 3-hydroxybutyryl-CoA dehydrogenase [EC:1.1.1.157]
GCA_000751355	K00074	paaH, hbd, fadB, mmgB; 3-hydroxybutyryl-CoA dehydrogenase [EC:1.1.1.157]
GCA_001598235	K00074	paaH, hbd, fadB, mmgB; 3-hydroxybutyryl-CoA dehydrogenase [EC:1.1.1.157]
GCA_002256925	K00074	paaH, hbd, fadB, mmgB; 3-hydroxybutyryl-CoA dehydrogenase [EC:1.1.1.157]
GCA_023259235	K00074	paaH, hbd, fadB, mmgB; 3-hydroxybutyryl-CoA dehydrogenase [EC:1.1.1.157]
GCA_026400075	K00074	paaH, hbd, fadB, mmgB; 3-hydroxybutyryl-CoA dehydrogenase [EC:1.1.1.157]
GCA_026400075	K00074	paaH, hbd, fadB, mmgB; 3-hydroxybutyryl-CoA dehydrogenase [EC:1.1.1.157]
GCA_027308165	K00074	paaH, hbd, fadB, mmgB; 3-hydroxybutyryl-CoA dehydrogenase [EC:1.1.1.157]
GCA_030697125	K00074	paaH, hbd, fadB, mmgB; 3-hydroxybutyryl-CoA dehydrogenase [EC:1.1.1.157]
GCA_030697125	K00074	paaH, hbd, fadB, mmgB; 3-hydroxybutyryl-CoA dehydrogenase [EC:1.1.1.157]
GCA_031364265	K00074	paaH, hbd, fadB, mmgB; 3-hydroxybutyryl-CoA dehydrogenase [EC:1.1.1.157]
GCA_031375865	K00074	paaH, hbd, fadB, mmgB; 3-hydroxybutyryl-CoA dehydrogenase [EC:1.1.1.157]
GCA_031396485	K00074	paaH, hbd, fadB, mmgB; 3-hydroxybutyryl-CoA dehydrogenase [EC:1.1.1.157]
GCA_031423655	K00074	paaH, hbd, fadB, mmgB; 3-hydroxybutyryl-CoA dehydrogenase [EC:1.1.1.157]
GCA_035428775	K00074	paaH, hbd, fadB, mmgB; 3-hydroxybutyryl-CoA dehydrogenase [EC:1.1.1.157]
GCA_035429145	K00074	paaH, hbd, fadB, mmgB; 3-hydroxybutyryl-CoA dehydrogenase [EC:1.1.1.157]
GCF_010365105	K00074	paaH, hbd, fadB, mmgB; 3-hydroxybutyryl-CoA dehydrogenase [EC:1.1.1.157]
GCF_010365105	K00074	paaH, hbd, fadB, mmgB; 3-hydroxybutyryl-CoA dehydrogenase [EC:1.1.1.157]
GCF_012927415	K00074	paaH, hbd, fadB, mmgB; 3-hydroxybutyryl-CoA dehydrogenase [EC:1.1.1.157]
GCF_012927415	K00074	paaH, hbd, fadB, mmgB; 3-hydroxybutyryl-CoA dehydrogenase [EC:1.1.1.157]
GCF_012927455	K00074	paaH, hbd, fadB, mmgB; 3-hydroxybutyryl-CoA dehydrogenase [EC:1.1.1.157]
GCF_015751795	K00074	paaH, hbd, fadB, mmgB; 3-hydroxybutyryl-CoA dehydrogenase [EC:1.1.1.157]
GCF_015751795	K00074	paaH, hbd, fadB, mmgB; 3-hydroxybutyryl-CoA dehydrogenase [EC:1.1.1.157]
GCF_015752205	K00074	paaH, hbd, fadB, mmgB; 3-hydroxybutyryl-CoA dehydrogenase [EC:1.1.1.157]
GCF_015752205	K00074	paaH, hbd, fadB, mmgB; 3-hydroxybutyryl-CoA dehydrogenase [EC:1.1.1.157]
GCF_015752225	K00074	paaH, hbd, fadB, mmgB; 3-hydroxybutyryl-CoA dehydrogenase [EC:1.1.1.157]
GCF_015752225	K00074	paaH, hbd, fadB, mmgB; 3-hydroxybutyryl-CoA dehydrogenase [EC:1.1.1.157]
GCF_029892315	K00074	paaH, hbd, fadB, mmgB; 3-hydroxybutyryl-CoA dehydrogenase [EC:1.1.1.157]
GCF_029892315	K00074	paaH, hbd, fadB, mmgB; 3-hydroxybutyryl-CoA dehydrogenase [EC:1.1.1.157]
GCA_000015505	K00121	frmA, ADH5, adhC; S-(hydroxymethyl)glutathione dehydrogenase / alcohol dehydrogenase [EC:1.1.1.284 1.1.1.1]
GCA_000709345	K00121	frmA, ADH5, adhC; S-(hydroxymethyl)glutathione dehydrogenase / alcohol dehydrogenase [EC:1.1.1.284 1.1.1.1]
GCA_000751355	K00121	frmA, ADH5, adhC; S-(hydroxymethyl)glutathione dehydrogenase / alcohol dehydrogenase [EC:1.1.1.284 1.1.1.1]
GCA_001598235	K00121	frmA, ADH5, adhC; S-(hydroxymethyl)glutathione dehydrogenase / alcohol dehydrogenase [EC:1.1.1.284 1.1.1.1]
GCA_002256925	K00121	frmA, ADH5, adhC; S-(hydroxymethyl)glutathione dehydrogenase / alcohol dehydrogenase [EC:1.1.1.284 1.1.1.1]
GCA_026400075	K00121	frmA, ADH5, adhC; S-(hydroxymethyl)glutathione dehydrogenase / alcohol dehydrogenase [EC:1.1.1.284 1.1.1.1]
GCA_027308165	K00121	frmA, ADH5, adhC; S-(hydroxymethyl)glutathione dehydrogenase / alcohol dehydrogenase [EC:1.1.1.284 1.1.1.1]
GCA_027308165	K00121	frmA, ADH5, adhC; S-(hydroxymethyl)glutathione dehydrogenase / alcohol dehydrogenase [EC:1.1.1.284 1.1.1.1]
GCA_030697125	K00121	frmA, ADH5, adhC; S-(hydroxymethyl)glutathione dehydrogenase / alcohol dehydrogenase [EC:1.1.1.284 1.1.1.1]
GCA_031364265	K00121	frmA, ADH5, adhC; S-(hydroxymethyl)glutathione dehydrogenase / alcohol dehydrogenase [EC:1.1.1.284 1.1.1.1]
GCA_031375865	K00121	frmA, ADH5, adhC; S-(hydroxymethyl)glutathione dehydrogenase / alcohol dehydrogenase [EC:1.1.1.284 1.1.1.1]
GCA_031375865	K00121	frmA, ADH5, adhC; S-(hydroxymethyl)glutathione dehydrogenase / alcohol dehydrogenase [EC:1.1.1.284 1.1.1.1]
GCA_031396485	K00121	frmA, ADH5, adhC; S-(hydroxymethyl)glutathione dehydrogenase / alcohol dehydrogenase [EC:1.1.1.284 1.1.1.1]
GCA_031396485	K00121	frmA, ADH5, adhC; S-(hydroxymethyl)glutathione dehydrogenase / alcohol dehydrogenase [EC:1.1.1.284 1.1.1.1]
GCA_031423655	K00121	frmA, ADH5, adhC; S-(hydroxymethyl)glutathione dehydrogenase / alcohol dehydrogenase [EC:1.1.1.284 1.1.1.1]
GCA_031423655	K00121	frmA, ADH5, adhC; S-(hydroxymethyl)glutathione dehydrogenase / alcohol dehydrogenase [EC:1.1.1.284 1.1.1.1]
GCA_035428775	K00121	frmA, ADH5, adhC; S-(hydroxymethyl)glutathione dehydrogenase / alcohol dehydrogenase [EC:1.1.1.284 1.1.1.1]
GCA_035428775	K00121	frmA, ADH5, adhC; S-(hydroxymethyl)glutathione dehydrogenase / alcohol dehydrogenase [EC:1.1.1.284 1.1.1.1]
GCA_035429145	K00121	frmA, ADH5, adhC; S-(hydroxymethyl)glutathione dehydrogenase / alcohol dehydrogenase [EC:1.1.1.284 1.1.1.1]
GCA_035429145	K00121	frmA, ADH5, adhC; S-(hydroxymethyl)glutathione dehydrogenase / alcohol dehydrogenase [EC:1.1.1.284 1.1.1.1]
GCF_010365105	K00121	frmA, ADH5, adhC; S-(hydroxymethyl)glutathione dehydrogenase / alcohol dehydrogenase [EC:1.1.1.284 1.1.1.1]
GCF_012927415	K00121	frmA, ADH5, adhC; S-(hydroxymethyl)glutathione dehydrogenase / alcohol dehydrogenase [EC:1.1.1.284 1.1.1.1]
GCF_012927455	K00121	frmA, ADH5, adhC; S-(hydroxymethyl)glutathione dehydrogenase / alcohol dehydrogenase [EC:1.1.1.284 1.1.1.1]
GCF_015751795	K00121	frmA, ADH5, adhC; S-(hydroxymethyl)glutathione dehydrogenase / alcohol dehydrogenase [EC:1.1.1.284 1.1.1.1]
GCF_015752205	K00121	frmA, ADH5, adhC; S-(hydroxymethyl)glutathione dehydrogenase / alcohol dehydrogenase [EC:1.1.1.284 1.1.1.1]
GCF_015752225	K00121	frmA, ADH5, adhC; S-(hydroxymethyl)glutathione dehydrogenase / alcohol dehydrogenase [EC:1.1.1.284 1.1.1.1]
GCF_029892315	K00121	frmA, ADH5, adhC; S-(hydroxymethyl)glutathione dehydrogenase / alcohol dehydrogenase [EC:1.1.1.284 1.1.1.1]
GCA_000015505	K00123	fdoG, fdhF, fdwA; formate dehydrogenase major subunit [EC:1.17.1.9]
GCA_000015505	K00123	fdoG, fdhF, fdwA; formate dehydrogenase major subunit [EC:1.17.1.9]
GCA_000015505	K00123	fdoG, fdhF, fdwA; formate dehydrogenase major subunit [EC:1.17.1.9]
GCA_000709345	K00123	fdoG, fdhF, fdwA; formate dehydrogenase major subunit [EC:1.17.1.9]
GCA_000709345	K00123	fdoG, fdhF, fdwA; formate dehydrogenase major subunit [EC:1.17.1.9]
GCA_000751355	K00123	fdoG, fdhF, fdwA; formate dehydrogenase major subunit [EC:1.17.1.9]
GCA_001598235	K00123	fdoG, fdhF, fdwA; formate dehydrogenase major subunit [EC:1.17.1.9]
GCA_001598235	K00123	fdoG, fdhF, fdwA; formate dehydrogenase major subunit [EC:1.17.1.9]
GCA_002256925	K00123	fdoG, fdhF, fdwA; formate dehydrogenase major subunit [EC:1.17.1.9]
GCA_002256925	K00123	fdoG, fdhF, fdwA; formate dehydrogenase major subunit [EC:1.17.1.9]
GCA_023259235	K00123	fdoG, fdhF, fdwA; formate dehydrogenase major subunit [EC:1.17.1.9]
GCA_023259235	K00123	fdoG, fdhF, fdwA; formate dehydrogenase major subunit [EC:1.17.1.9]
GCA_023259235	K00123	fdoG, fdhF, fdwA; formate dehydrogenase major subunit [EC:1.17.1.9]
GCA_026400075	K00123	fdoG, fdhF, fdwA; formate dehydrogenase major subunit [EC:1.17.1.9]
GCA_027308165	K00123	fdoG, fdhF, fdwA; formate dehydrogenase major subunit [EC:1.17.1.9]
GCA_027308165	K00123	fdoG, fdhF, fdwA; formate dehydrogenase major subunit [EC:1.17.1.9]
GCA_027308165	K00123	fdoG, fdhF, fdwA; formate dehydrogenase major subunit [EC:1.17.1.9]
GCA_030697125	K00123	fdoG, fdhF, fdwA; formate dehydrogenase major subunit [EC:1.17.1.9]
GCA_030697125	K00123	fdoG, fdhF, fdwA; formate dehydrogenase major subunit [EC:1.17.1.9]
GCA_031364265	K00123	fdoG, fdhF, fdwA; formate dehydrogenase major subunit [EC:1.17.1.9]
GCA_031375865	K00123	fdoG, fdhF, fdwA; formate dehydrogenase major subunit [EC:1.17.1.9]
GCA_031375865	K00123	fdoG, fdhF, fdwA; formate dehydrogenase major subunit [EC:1.17.1.9]
GCA_031396485	K00123	fdoG, fdhF, fdwA; formate dehydrogenase major subunit [EC:1.17.1.9]
GCA_031396485	K00123	fdoG, fdhF, fdwA; formate dehydrogenase major subunit [EC:1.17.1.9]
GCA_031423655	K00123	fdoG, fdhF, fdwA; formate dehydrogenase major subunit [EC:1.17.1.9]
GCA_035428775	K00123	fdoG, fdhF, fdwA; formate dehydrogenase major subunit [EC:1.17.1.9]
GCA_035428775	K00123	fdoG, fdhF, fdwA; formate dehydrogenase major subunit [EC:1.17.1.9]
GCA_035429145	K00123	fdoG, fdhF, fdwA; formate dehydrogenase major subunit [EC:1.17.1.9]
GCA_035429145	K00123	fdoG, fdhF, fdwA; formate dehydrogenase major subunit [EC:1.17.1.9]
GCF_010365105	K00123	fdoG, fdhF, fdwA; formate dehydrogenase major subunit [EC:1.17.1.9]
GCF_010365105	K00123	fdoG, fdhF, fdwA; formate dehydrogenase major subunit [EC:1.17.1.9]
GCF_012927415	K00123	fdoG, fdhF, fdwA; formate dehydrogenase major subunit [EC:1.17.1.9]
GCF_012927415	K00123	fdoG, fdhF, fdwA; formate dehydrogenase major subunit [EC:1.17.1.9]
GCF_012927455	K00123	fdoG, fdhF, fdwA; formate dehydrogenase major subunit [EC:1.17.1.9]
GCF_012927455	K00123	fdoG, fdhF, fdwA; formate dehydrogenase major subunit [EC:1.17.1.9]
GCF_015751795	K00123	fdoG, fdhF, fdwA; formate dehydrogenase major subunit [EC:1.17.1.9]
GCF_015751795	K00123	fdoG, fdhF, fdwA; formate dehydrogenase major subunit [EC:1.17.1.9]
GCF_015752205	K00123	fdoG, fdhF, fdwA; formate dehydrogenase major subunit [EC:1.17.1.9]
GCF_015752205	K00123	fdoG, fdhF, fdwA; formate dehydrogenase major subunit [EC:1.17.1.9]
GCF_015752225	K00123	fdoG, fdhF, fdwA; formate dehydrogenase major subunit [EC:1.17.1.9]
GCF_029892315	K00123	fdoG, fdhF, fdwA; formate dehydrogenase major subunit [EC:1.17.1.9]
GCF_029892315	K00123	fdoG, fdhF, fdwA; formate dehydrogenase major subunit [EC:1.17.1.9]
GCA_000015505	K00124	fdoH, fdsB; formate dehydrogenase iron-sulfur subunit
GCA_000709345	K00124	fdoH, fdsB; formate dehydrogenase iron-sulfur subunit
GCA_000751355	K00124	fdoH, fdsB; formate dehydrogenase iron-sulfur subunit
GCA_001598235	K00124	fdoH, fdsB; formate dehydrogenase iron-sulfur subunit
GCA_002256925	K00124	fdoH, fdsB; formate dehydrogenase iron-sulfur subunit
GCA_023259235	K00124	fdoH, fdsB; formate dehydrogenase iron-sulfur subunit
GCA_026400075	K00124	fdoH, fdsB; formate dehydrogenase iron-sulfur subunit
GCA_027308165	K00124	fdoH, fdsB; formate dehydrogenase iron-sulfur subunit
GCA_030697125	K00124	fdoH, fdsB; formate dehydrogenase iron-sulfur subunit
GCA_031364265	K00124	fdoH, fdsB; formate dehydrogenase iron-sulfur subunit
GCA_031375865	K00124	fdoH, fdsB; formate dehydrogenase iron-sulfur subunit
GCA_031396485	K00124	fdoH, fdsB; formate dehydrogenase iron-sulfur subunit
GCA_031423655	K00124	fdoH, fdsB; formate dehydrogenase iron-sulfur subunit
GCA_035428775	K00124	fdoH, fdsB; formate dehydrogenase iron-sulfur subunit
GCA_035429145	K00124	fdoH, fdsB; formate dehydrogenase iron-sulfur subunit
GCF_010365105	K00124	fdoH, fdsB; formate dehydrogenase iron-sulfur subunit
GCF_012927415	K00124	fdoH, fdsB; formate dehydrogenase iron-sulfur subunit
GCF_012927455	K00124	fdoH, fdsB; formate dehydrogenase iron-sulfur subunit
GCF_015751795	K00124	fdoH, fdsB; formate dehydrogenase iron-sulfur subunit
GCF_015752205	K00124	fdoH, fdsB; formate dehydrogenase iron-sulfur subunit
GCF_015752225	K00124	fdoH, fdsB; formate dehydrogenase iron-sulfur subunit
GCF_029892315	K00124	fdoH, fdsB; formate dehydrogenase iron-sulfur subunit
GCA_026400075	K00126	fdsD; formate dehydrogenase subunit delta [EC:1.17.1.9]
GCA_000015505	K00127	fdoI, fdsG; formate dehydrogenase subunit gamma
GCA_000709345	K00127	fdoI, fdsG; formate dehydrogenase subunit gamma
GCA_000751355	K00127	fdoI, fdsG; formate dehydrogenase subunit gamma
GCA_001598235	K00127	fdoI, fdsG; formate dehydrogenase subunit gamma
GCA_002256925	K00127	fdoI, fdsG; formate dehydrogenase subunit gamma
GCA_023259235	K00127	fdoI, fdsG; formate dehydrogenase subunit gamma
GCA_026400075	K00127	fdoI, fdsG; formate dehydrogenase subunit gamma
GCA_027308165	K00127	fdoI, fdsG; formate dehydrogenase subunit gamma
GCA_030697125	K00127	fdoI, fdsG; formate dehydrogenase subunit gamma
GCA_031364265	K00127	fdoI, fdsG; formate dehydrogenase subunit gamma
GCA_031375865	K00127	fdoI, fdsG; formate dehydrogenase subunit gamma
GCA_031396485	K00127	fdoI, fdsG; formate dehydrogenase subunit gamma
GCA_031423655	K00127	fdoI, fdsG; formate dehydrogenase subunit gamma
GCA_035428775	K00127	fdoI, fdsG; formate dehydrogenase subunit gamma
GCA_035429145	K00127	fdoI, fdsG; formate dehydrogenase subunit gamma
GCF_010365105	K00127	fdoI, fdsG; formate dehydrogenase subunit gamma
GCF_012927415	K00127	fdoI, fdsG; formate dehydrogenase subunit gamma
GCF_012927455	K00127	fdoI, fdsG; formate dehydrogenase subunit gamma
GCF_015751795	K00127	fdoI, fdsG; formate dehydrogenase subunit gamma
GCF_015752205	K00127	fdoI, fdsG; formate dehydrogenase subunit gamma
GCF_015752225	K00127	fdoI, fdsG; formate dehydrogenase subunit gamma
GCF_029892315	K00127	fdoI, fdsG; formate dehydrogenase subunit gamma
GCA_000015505	K00134	GAPDH, gapA; glyceraldehyde 3-phosphate dehydrogenase (phosphorylating) [EC:1.2.1.12]
GCA_000015505	K00134	GAPDH, gapA; glyceraldehyde 3-phosphate dehydrogenase (phosphorylating) [EC:1.2.1.12]
GCA_000709345	K00134	GAPDH, gapA; glyceraldehyde 3-phosphate dehydrogenase (phosphorylating) [EC:1.2.1.12]
GCA_000751355	K00134	GAPDH, gapA; glyceraldehyde 3-phosphate dehydrogenase (phosphorylating) [EC:1.2.1.12]
GCA_001598235	K00134	GAPDH, gapA; glyceraldehyde 3-phosphate dehydrogenase (phosphorylating) [EC:1.2.1.12]
GCA_001598235	K00134	GAPDH, gapA; glyceraldehyde 3-phosphate dehydrogenase (phosphorylating) [EC:1.2.1.12]
GCA_001598235	K00134	GAPDH, gapA; glyceraldehyde 3-phosphate dehydrogenase (phosphorylating) [EC:1.2.1.12]
GCA_023259235	K00134	GAPDH, gapA; glyceraldehyde 3-phosphate dehydrogenase (phosphorylating) [EC:1.2.1.12]
GCA_026400075	K00134	GAPDH, gapA; glyceraldehyde 3-phosphate dehydrogenase (phosphorylating) [EC:1.2.1.12]
GCA_027308165	K00134	GAPDH, gapA; glyceraldehyde 3-phosphate dehydrogenase (phosphorylating) [EC:1.2.1.12]
GCA_030697125	K00134	GAPDH, gapA; glyceraldehyde 3-phosphate dehydrogenase (phosphorylating) [EC:1.2.1.12]
GCA_030697125	K00134	GAPDH, gapA; glyceraldehyde 3-phosphate dehydrogenase (phosphorylating) [EC:1.2.1.12]
GCA_031364265	K00134	GAPDH, gapA; glyceraldehyde 3-phosphate dehydrogenase (phosphorylating) [EC:1.2.1.12]
GCA_031364265	K00134	GAPDH, gapA; glyceraldehyde 3-phosphate dehydrogenase (phosphorylating) [EC:1.2.1.12]
GCA_031375865	K00134	GAPDH, gapA; glyceraldehyde 3-phosphate dehydrogenase (phosphorylating) [EC:1.2.1.12]
GCA_031396485	K00134	GAPDH, gapA; glyceraldehyde 3-phosphate dehydrogenase (phosphorylating) [EC:1.2.1.12]
GCA_031396485	K00134	GAPDH, gapA; glyceraldehyde 3-phosphate dehydrogenase (phosphorylating) [EC:1.2.1.12]
GCA_031423655	K00134	GAPDH, gapA; glyceraldehyde 3-phosphate dehydrogenase (phosphorylating) [EC:1.2.1.12]
GCA_035428775	K00134	GAPDH, gapA; glyceraldehyde 3-phosphate dehydrogenase (phosphorylating) [EC:1.2.1.12]
GCA_035429145	K00134	GAPDH, gapA; glyceraldehyde 3-phosphate dehydrogenase (phosphorylating) [EC:1.2.1.12]
GCF_012927455	K00134	GAPDH, gapA; glyceraldehyde 3-phosphate dehydrogenase (phosphorylating) [EC:1.2.1.12]
GCF_015751795	K00134	GAPDH, gapA; glyceraldehyde 3-phosphate dehydrogenase (phosphorylating) [EC:1.2.1.12]
GCF_015752205	K00134	GAPDH, gapA; glyceraldehyde 3-phosphate dehydrogenase (phosphorylating) [EC:1.2.1.12]
GCF_015752225	K00134	GAPDH, gapA; glyceraldehyde 3-phosphate dehydrogenase (phosphorylating) [EC:1.2.1.12]
GCF_029892315	K00134	GAPDH, gapA; glyceraldehyde 3-phosphate dehydrogenase (phosphorylating) [EC:1.2.1.12]
GCA_000015505	K00140	mmsA, iolA, ALDH6A1; malonate-semialdehyde dehydrogenase (acetylating) / methylmalonate-semialdehyde dehydrogenase [EC:1.2.1.18 1.2.1.27]
GCA_000709345	K00140	mmsA, iolA, ALDH6A1; malonate-semialdehyde dehydrogenase (acetylating) / methylmalonate-semialdehyde dehydrogenase [EC:1.2.1.18 1.2.1.27]
GCA_000751355	K00140	mmsA, iolA, ALDH6A1; malonate-semialdehyde dehydrogenase (acetylating) / methylmalonate-semialdehyde dehydrogenase [EC:1.2.1.18 1.2.1.27]
GCA_001598235	K00140	mmsA, iolA, ALDH6A1; malonate-semialdehyde dehydrogenase (acetylating) / methylmalonate-semialdehyde dehydrogenase [EC:1.2.1.18 1.2.1.27]
GCA_002256925	K00140	mmsA, iolA, ALDH6A1; malonate-semialdehyde dehydrogenase (acetylating) / methylmalonate-semialdehyde dehydrogenase [EC:1.2.1.18 1.2.1.27]
GCA_023259235	K00140	mmsA, iolA, ALDH6A1; malonate-semialdehyde dehydrogenase (acetylating) / methylmalonate-semialdehyde dehydrogenase [EC:1.2.1.18 1.2.1.27]
GCA_026400075	K00140	mmsA, iolA, ALDH6A1; malonate-semialdehyde dehydrogenase (acetylating) / methylmalonate-semialdehyde dehydrogenase [EC:1.2.1.18 1.2.1.27]
GCA_026400075	K00140	mmsA, iolA, ALDH6A1; malonate-semialdehyde dehydrogenase (acetylating) / methylmalonate-semialdehyde dehydrogenase [EC:1.2.1.18 1.2.1.27]
GCA_026400075	K00140	mmsA, iolA, ALDH6A1; malonate-semialdehyde dehydrogenase (acetylating) / methylmalonate-semialdehyde dehydrogenase [EC:1.2.1.18 1.2.1.27]
GCA_027308165	K00140	mmsA, iolA, ALDH6A1; malonate-semialdehyde dehydrogenase (acetylating) / methylmalonate-semialdehyde dehydrogenase [EC:1.2.1.18 1.2.1.27]
GCA_031364265	K00140	mmsA, iolA, ALDH6A1; malonate-semialdehyde dehydrogenase (acetylating) / methylmalonate-semialdehyde dehydrogenase [EC:1.2.1.18 1.2.1.27]
GCA_031375865	K00140	mmsA, iolA, ALDH6A1; malonate-semialdehyde dehydrogenase (acetylating) / methylmalonate-semialdehyde dehydrogenase [EC:1.2.1.18 1.2.1.27]
GCA_031396485	K00140	mmsA, iolA, ALDH6A1; malonate-semialdehyde dehydrogenase (acetylating) / methylmalonate-semialdehyde dehydrogenase [EC:1.2.1.18 1.2.1.27]
GCA_031423655	K00140	mmsA, iolA, ALDH6A1; malonate-semialdehyde dehydrogenase (acetylating) / methylmalonate-semialdehyde dehydrogenase [EC:1.2.1.18 1.2.1.27]
GCA_035428775	K00140	mmsA, iolA, ALDH6A1; malonate-semialdehyde dehydrogenase (acetylating) / methylmalonate-semialdehyde dehydrogenase [EC:1.2.1.18 1.2.1.27]
GCF_010365105	K00140	mmsA, iolA, ALDH6A1; malonate-semialdehyde dehydrogenase (acetylating) / methylmalonate-semialdehyde dehydrogenase [EC:1.2.1.18 1.2.1.27]
GCF_012927415	K00140	mmsA, iolA, ALDH6A1; malonate-semialdehyde dehydrogenase (acetylating) / methylmalonate-semialdehyde dehydrogenase [EC:1.2.1.18 1.2.1.27]
GCF_012927455	K00140	mmsA, iolA, ALDH6A1; malonate-semialdehyde dehydrogenase (acetylating) / methylmalonate-semialdehyde dehydrogenase [EC:1.2.1.18 1.2.1.27]
GCF_015751795	K00140	mmsA, iolA, ALDH6A1; malonate-semialdehyde dehydrogenase (acetylating) / methylmalonate-semialdehyde dehydrogenase [EC:1.2.1.18 1.2.1.27]
GCF_015752205	K00140	mmsA, iolA, ALDH6A1; malonate-semialdehyde dehydrogenase (acetylating) / methylmalonate-semialdehyde dehydrogenase [EC:1.2.1.18 1.2.1.27]
GCF_015752225	K00140	mmsA, iolA, ALDH6A1; malonate-semialdehyde dehydrogenase (acetylating) / methylmalonate-semialdehyde dehydrogenase [EC:1.2.1.18 1.2.1.27]
GCF_029892315	K00140	mmsA, iolA, ALDH6A1; malonate-semialdehyde dehydrogenase (acetylating) / methylmalonate-semialdehyde dehydrogenase [EC:1.2.1.18 1.2.1.27]
GCA_000709345	K00148	fdhA; glutathione-independent formaldehyde dehydrogenase [EC:1.2.1.46]
GCA_000751355	K00148	fdhA; glutathione-independent formaldehyde dehydrogenase [EC:1.2.1.46]
GCF_012927415	K00148	fdhA; glutathione-independent formaldehyde dehydrogenase [EC:1.2.1.46]
GCF_012927455	K00148	fdhA; glutathione-independent formaldehyde dehydrogenase [EC:1.2.1.46]
GCF_015751795	K00148	fdhA; glutathione-independent formaldehyde dehydrogenase [EC:1.2.1.46]
GCF_015752205	K00148	fdhA; glutathione-independent formaldehyde dehydrogenase [EC:1.2.1.46]
GCF_015752225	K00148	fdhA; glutathione-independent formaldehyde dehydrogenase [EC:1.2.1.46]
GCF_029892315	K00148	fdhA; glutathione-independent formaldehyde dehydrogenase [EC:1.2.1.46]
GCA_030697125	K00161	PDHA, pdhA; pyruvate dehydrogenase E1 component subunit alpha [EC:1.2.4.1]
GCA_030697125	K00162	PDHB, pdhB; pyruvate dehydrogenase E1 component subunit beta [EC:1.2.4.1]
GCA_000015505	K00163	aceE; pyruvate dehydrogenase E1 component [EC:1.2.4.1]
GCA_000015505	K00163	aceE; pyruvate dehydrogenase E1 component [EC:1.2.4.1]
GCA_000709345	K00163	aceE; pyruvate dehydrogenase E1 component [EC:1.2.4.1]
GCA_000709345	K00163	aceE; pyruvate dehydrogenase E1 component [EC:1.2.4.1]
GCA_000709345	K00163	aceE; pyruvate dehydrogenase E1 component [EC:1.2.4.1]
GCA_000751355	K00163	aceE; pyruvate dehydrogenase E1 component [EC:1.2.4.1]
GCA_000751355	K00163	aceE; pyruvate dehydrogenase E1 component [EC:1.2.4.1]
GCA_001598235	K00163	aceE; pyruvate dehydrogenase E1 component [EC:1.2.4.1]
GCA_001598235	K00163	aceE; pyruvate dehydrogenase E1 component [EC:1.2.4.1]
GCA_002256925	K00163	aceE; pyruvate dehydrogenase E1 component [EC:1.2.4.1]
GCA_002256925	K00163	aceE; pyruvate dehydrogenase E1 component [EC:1.2.4.1]
GCA_023259235	K00163	aceE; pyruvate dehydrogenase E1 component [EC:1.2.4.1]
GCA_026400075	K00163	aceE; pyruvate dehydrogenase E1 component [EC:1.2.4.1]
GCA_027308165	K00163	aceE; pyruvate dehydrogenase E1 component [EC:1.2.4.1]
GCA_027308165	K00163	aceE; pyruvate dehydrogenase E1 component [EC:1.2.4.1]
GCA_030697125	K00163	aceE; pyruvate dehydrogenase E1 component [EC:1.2.4.1]
GCA_031364265	K00163	aceE; pyruvate dehydrogenase E1 component [EC:1.2.4.1]
GCA_031364265	K00163	aceE; pyruvate dehydrogenase E1 component [EC:1.2.4.1]
GCA_031375865	K00163	aceE; pyruvate dehydrogenase E1 component [EC:1.2.4.1]
GCA_031375865	K00163	aceE; pyruvate dehydrogenase E1 component [EC:1.2.4.1]
GCA_031375865	K00163	aceE; pyruvate dehydrogenase E1 component [EC:1.2.4.1]
GCA_031396485	K00163	aceE; pyruvate dehydrogenase E1 component [EC:1.2.4.1]
GCA_031423655	K00163	aceE; pyruvate dehydrogenase E1 component [EC:1.2.4.1]
GCA_031423655	K00163	aceE; pyruvate dehydrogenase E1 component [EC:1.2.4.1]
GCA_035428775	K00163	aceE; pyruvate dehydrogenase E1 component [EC:1.2.4.1]
GCA_035428775	K00163	aceE; pyruvate dehydrogenase E1 component [EC:1.2.4.1]
GCA_035429145	K00163	aceE; pyruvate dehydrogenase E1 component [EC:1.2.4.1]
GCA_035429145	K00163	aceE; pyruvate dehydrogenase E1 component [EC:1.2.4.1]
GCF_010365105	K00163	aceE; pyruvate dehydrogenase E1 component [EC:1.2.4.1]
GCF_012927415	K00163	aceE; pyruvate dehydrogenase E1 component [EC:1.2.4.1]
GCF_012927415	K00163	aceE; pyruvate dehydrogenase E1 component [EC:1.2.4.1]
GCF_012927455	K00163	aceE; pyruvate dehydrogenase E1 component [EC:1.2.4.1]
GCF_012927455	K00163	aceE; pyruvate dehydrogenase E1 component [EC:1.2.4.1]
GCF_015751795	K00163	aceE; pyruvate dehydrogenase E1 component [EC:1.2.4.1]
GCF_015751795	K00163	aceE; pyruvate dehydrogenase E1 component [EC:1.2.4.1]
GCF_015752205	K00163	aceE; pyruvate dehydrogenase E1 component [EC:1.2.4.1]
GCF_015752205	K00163	aceE; pyruvate dehydrogenase E1 component [EC:1.2.4.1]
GCF_015752225	K00163	aceE; pyruvate dehydrogenase E1 component [EC:1.2.4.1]
GCF_015752225	K00163	aceE; pyruvate dehydrogenase E1 component [EC:1.2.4.1]
GCF_029892315	K00163	aceE; pyruvate dehydrogenase E1 component [EC:1.2.4.1]
GCF_029892315	K00163	aceE; pyruvate dehydrogenase E1 component [EC:1.2.4.1]
GCA_000015505	K00164	OGDH, sucA; 2-oxoglutarate dehydrogenase E1 component [EC:1.2.4.2]
GCA_000709345	K00164	OGDH, sucA; 2-oxoglutarate dehydrogenase E1 component [EC:1.2.4.2]
GCA_000751355	K00164	OGDH, sucA; 2-oxoglutarate dehydrogenase E1 component [EC:1.2.4.2]
GCA_001598235	K00164	OGDH, sucA; 2-oxoglutarate dehydrogenase E1 component [EC:1.2.4.2]
GCA_002256925	K00164	OGDH, sucA; 2-oxoglutarate dehydrogenase E1 component [EC:1.2.4.2]
GCA_023259235	K00164	OGDH, sucA; 2-oxoglutarate dehydrogenase E1 component [EC:1.2.4.2]
GCA_026400075	K00164	OGDH, sucA; 2-oxoglutarate dehydrogenase E1 component [EC:1.2.4.2]
GCA_027308165	K00164	OGDH, sucA; 2-oxoglutarate dehydrogenase E1 component [EC:1.2.4.2]
GCA_030697125	K00164	OGDH, sucA; 2-oxoglutarate dehydrogenase E1 component [EC:1.2.4.2]
GCA_031364265	K00164	OGDH, sucA; 2-oxoglutarate dehydrogenase E1 component [EC:1.2.4.2]
GCA_031375865	K00164	OGDH, sucA; 2-oxoglutarate dehydrogenase E1 component [EC:1.2.4.2]
GCA_031396485	K00164	OGDH, sucA; 2-oxoglutarate dehydrogenase E1 component [EC:1.2.4.2]
GCA_031423655	K00164	OGDH, sucA; 2-oxoglutarate dehydrogenase E1 component [EC:1.2.4.2]
GCA_035428775	K00164	OGDH, sucA; 2-oxoglutarate dehydrogenase E1 component [EC:1.2.4.2]
GCA_035429145	K00164	OGDH, sucA; 2-oxoglutarate dehydrogenase E1 component [EC:1.2.4.2]
GCF_010365105	K00164	OGDH, sucA; 2-oxoglutarate dehydrogenase E1 component [EC:1.2.4.2]
GCF_012927415	K00164	OGDH, sucA; 2-oxoglutarate dehydrogenase E1 component [EC:1.2.4.2]
GCF_012927455	K00164	OGDH, sucA; 2-oxoglutarate dehydrogenase E1 component [EC:1.2.4.2]
GCF_015751795	K00164	OGDH, sucA; 2-oxoglutarate dehydrogenase E1 component [EC:1.2.4.2]
GCF_015752205	K00164	OGDH, sucA; 2-oxoglutarate dehydrogenase E1 component [EC:1.2.4.2]
GCF_015752225	K00164	OGDH, sucA; 2-oxoglutarate dehydrogenase E1 component [EC:1.2.4.2]
GCF_029892315	K00164	OGDH, sucA; 2-oxoglutarate dehydrogenase E1 component [EC:1.2.4.2]
GCF_012927455	K00169	porA; pyruvate ferredoxin oxidoreductase alpha subunit [EC:1.2.7.1]
GCA_023259235	K00174	korA, oorA, oforA; 2-oxoglutarate/2-oxoacid ferredoxin oxidoreductase subunit alpha [EC:1.2.7.3 1.2.7.11]
GCF_012927455	K00174	korA, oorA, oforA; 2-oxoglutarate/2-oxoacid ferredoxin oxidoreductase subunit alpha [EC:1.2.7.3 1.2.7.11]
GCF_012927455	K00174	korA, oorA, oforA; 2-oxoglutarate/2-oxoacid ferredoxin oxidoreductase subunit alpha [EC:1.2.7.3 1.2.7.11]
GCA_023259235	K00175	korB, oorB, oforB; 2-oxoglutarate/2-oxoacid ferredoxin oxidoreductase subunit beta [EC:1.2.7.3 1.2.7.11]
GCF_012927455	K00175	korB, oorB, oforB; 2-oxoglutarate/2-oxoacid ferredoxin oxidoreductase subunit beta [EC:1.2.7.3 1.2.7.11]
GCF_012927455	K00175	korB, oorB, oforB; 2-oxoglutarate/2-oxoacid ferredoxin oxidoreductase subunit beta [EC:1.2.7.3 1.2.7.11]
GCA_000015505	K00239	sdhA, frdA; succinate dehydrogenase flavoprotein subunit [EC:1.3.5.1]
GCA_000709345	K00239	sdhA, frdA; succinate dehydrogenase flavoprotein subunit [EC:1.3.5.1]
GCA_000751355	K00239	sdhA, frdA; succinate dehydrogenase flavoprotein subunit [EC:1.3.5.1]
GCA_001598235	K00239	sdhA, frdA; succinate dehydrogenase flavoprotein subunit [EC:1.3.5.1]
GCA_002256925	K00239	sdhA, frdA; succinate dehydrogenase flavoprotein subunit [EC:1.3.5.1]
GCA_023259235	K00239	sdhA, frdA; succinate dehydrogenase flavoprotein subunit [EC:1.3.5.1]
GCA_026400075	K00239	sdhA, frdA; succinate dehydrogenase flavoprotein subunit [EC:1.3.5.1]
GCA_027308165	K00239	sdhA, frdA; succinate dehydrogenase flavoprotein subunit [EC:1.3.5.1]
GCA_030697125	K00239	sdhA, frdA; succinate dehydrogenase flavoprotein subunit [EC:1.3.5.1]
GCA_031364265	K00239	sdhA, frdA; succinate dehydrogenase flavoprotein subunit [EC:1.3.5.1]
GCA_031375865	K00239	sdhA, frdA; succinate dehydrogenase flavoprotein subunit [EC:1.3.5.1]
GCA_031396485	K00239	sdhA, frdA; succinate dehydrogenase flavoprotein subunit [EC:1.3.5.1]
GCA_031423655	K00239	sdhA, frdA; succinate dehydrogenase flavoprotein subunit [EC:1.3.5.1]
GCA_035428775	K00239	sdhA, frdA; succinate dehydrogenase flavoprotein subunit [EC:1.3.5.1]
GCA_035429145	K00239	sdhA, frdA; succinate dehydrogenase flavoprotein subunit [EC:1.3.5.1]
GCF_010365105	K00239	sdhA, frdA; succinate dehydrogenase flavoprotein subunit [EC:1.3.5.1]
GCF_012927415	K00239	sdhA, frdA; succinate dehydrogenase flavoprotein subunit [EC:1.3.5.1]
GCF_012927455	K00239	sdhA, frdA; succinate dehydrogenase flavoprotein subunit [EC:1.3.5.1]
GCF_015751795	K00239	sdhA, frdA; succinate dehydrogenase flavoprotein subunit [EC:1.3.5.1]
GCF_015752205	K00239	sdhA, frdA; succinate dehydrogenase flavoprotein subunit [EC:1.3.5.1]
GCF_015752225	K00239	sdhA, frdA; succinate dehydrogenase flavoprotein subunit [EC:1.3.5.1]
GCF_029892315	K00239	sdhA, frdA; succinate dehydrogenase flavoprotein subunit [EC:1.3.5.1]
GCA_000015505	K00240	sdhB, frdB; succinate dehydrogenase iron-sulfur subunit [EC:1.3.5.1]
GCA_000709345	K00240	sdhB, frdB; succinate dehydrogenase iron-sulfur subunit [EC:1.3.5.1]
GCA_000751355	K00240	sdhB, frdB; succinate dehydrogenase iron-sulfur subunit [EC:1.3.5.1]
GCA_001598235	K00240	sdhB, frdB; succinate dehydrogenase iron-sulfur subunit [EC:1.3.5.1]
GCA_002256925	K00240	sdhB, frdB; succinate dehydrogenase iron-sulfur subunit [EC:1.3.5.1]
GCA_023259235	K00240	sdhB, frdB; succinate dehydrogenase iron-sulfur subunit [EC:1.3.5.1]
GCA_023259235	K00240	sdhB, frdB; succinate dehydrogenase iron-sulfur subunit [EC:1.3.5.1]
GCA_026400075	K00240	sdhB, frdB; succinate dehydrogenase iron-sulfur subunit [EC:1.3.5.1]
GCA_027308165	K00240	sdhB, frdB; succinate dehydrogenase iron-sulfur subunit [EC:1.3.5.1]
GCA_030697125	K00240	sdhB, frdB; succinate dehydrogenase iron-sulfur subunit [EC:1.3.5.1]
GCA_031364265	K00240	sdhB, frdB; succinate dehydrogenase iron-sulfur subunit [EC:1.3.5.1]
GCA_031375865	K00240	sdhB, frdB; succinate dehydrogenase iron-sulfur subunit [EC:1.3.5.1]
GCA_031396485	K00240	sdhB, frdB; succinate dehydrogenase iron-sulfur subunit [EC:1.3.5.1]
GCA_031423655	K00240	sdhB, frdB; succinate dehydrogenase iron-sulfur subunit [EC:1.3.5.1]
GCA_035428775	K00240	sdhB, frdB; succinate dehydrogenase iron-sulfur subunit [EC:1.3.5.1]
GCA_035429145	K00240	sdhB, frdB; succinate dehydrogenase iron-sulfur subunit [EC:1.3.5.1]
GCF_010365105	K00240	sdhB, frdB; succinate dehydrogenase iron-sulfur subunit [EC:1.3.5.1]
GCF_010365105	K00240	sdhB, frdB; succinate dehydrogenase iron-sulfur subunit [EC:1.3.5.1]
GCF_012927415	K00240	sdhB, frdB; succinate dehydrogenase iron-sulfur subunit [EC:1.3.5.1]
GCF_012927415	K00240	sdhB, frdB; succinate dehydrogenase iron-sulfur subunit [EC:1.3.5.1]
GCF_012927455	K00240	sdhB, frdB; succinate dehydrogenase iron-sulfur subunit [EC:1.3.5.1]
GCF_015751795	K00240	sdhB, frdB; succinate dehydrogenase iron-sulfur subunit [EC:1.3.5.1]
GCF_015752205	K00240	sdhB, frdB; succinate dehydrogenase iron-sulfur subunit [EC:1.3.5.1]
GCF_015752225	K00240	sdhB, frdB; succinate dehydrogenase iron-sulfur subunit [EC:1.3.5.1]
GCF_015752225	K00240	sdhB, frdB; succinate dehydrogenase iron-sulfur subunit [EC:1.3.5.1]
GCF_029892315	K00240	sdhB, frdB; succinate dehydrogenase iron-sulfur subunit [EC:1.3.5.1]
GCF_029892315	K00240	sdhB, frdB; succinate dehydrogenase iron-sulfur subunit [EC:1.3.5.1]
GCA_000015505	K00241	sdhC, frdC; succinate dehydrogenase cytochrome b subunit
GCA_000709345	K00241	sdhC, frdC; succinate dehydrogenase cytochrome b subunit
GCA_000751355	K00241	sdhC, frdC; succinate dehydrogenase cytochrome b subunit
GCA_001598235	K00241	sdhC, frdC; succinate dehydrogenase cytochrome b subunit
GCA_023259235	K00241	sdhC, frdC; succinate dehydrogenase cytochrome b subunit
GCA_023259235	K00241	sdhC, frdC; succinate dehydrogenase cytochrome b subunit
GCA_027308165	K00241	sdhC, frdC; succinate dehydrogenase cytochrome b subunit
GCA_030697125	K00241	sdhC, frdC; succinate dehydrogenase cytochrome b subunit
GCA_031364265	K00241	sdhC, frdC; succinate dehydrogenase cytochrome b subunit
GCA_031375865	K00241	sdhC, frdC; succinate dehydrogenase cytochrome b subunit
GCA_031396485	K00241	sdhC, frdC; succinate dehydrogenase cytochrome b subunit
GCA_031423655	K00241	sdhC, frdC; succinate dehydrogenase cytochrome b subunit
GCA_035428775	K00241	sdhC, frdC; succinate dehydrogenase cytochrome b subunit
GCA_035429145	K00241	sdhC, frdC; succinate dehydrogenase cytochrome b subunit
GCF_010365105	K00241	sdhC, frdC; succinate dehydrogenase cytochrome b subunit
GCF_012927415	K00241	sdhC, frdC; succinate dehydrogenase cytochrome b subunit
GCF_012927455	K00241	sdhC, frdC; succinate dehydrogenase cytochrome b subunit
GCF_015751795	K00241	sdhC, frdC; succinate dehydrogenase cytochrome b subunit
GCF_015752205	K00241	sdhC, frdC; succinate dehydrogenase cytochrome b subunit
GCF_015752225	K00241	sdhC, frdC; succinate dehydrogenase cytochrome b subunit
GCF_029892315	K00241	sdhC, frdC; succinate dehydrogenase cytochrome b subunit
GCA_000015505	K00242	sdhD, frdD; succinate dehydrogenase membrane anchor subunit
GCA_000709345	K00242	sdhD, frdD; succinate dehydrogenase membrane anchor subunit
GCA_000751355	K00242	sdhD, frdD; succinate dehydrogenase membrane anchor subunit
GCA_001598235	K00242	sdhD, frdD; succinate dehydrogenase membrane anchor subunit
GCA_002256925	K00242	sdhD, frdD; succinate dehydrogenase membrane anchor subunit
GCA_023259235	K00242	sdhD, frdD; succinate dehydrogenase membrane anchor subunit
GCA_026400075	K00242	sdhD, frdD; succinate dehydrogenase membrane anchor subunit
GCA_027308165	K00242	sdhD, frdD; succinate dehydrogenase membrane anchor subunit
GCA_030697125	K00242	sdhD, frdD; succinate dehydrogenase membrane anchor subunit
GCA_031364265	K00242	sdhD, frdD; succinate dehydrogenase membrane anchor subunit
GCA_031375865	K00242	sdhD, frdD; succinate dehydrogenase membrane anchor subunit
GCA_031396485	K00242	sdhD, frdD; succinate dehydrogenase membrane anchor subunit
GCA_031423655	K00242	sdhD, frdD; succinate dehydrogenase membrane anchor subunit
GCA_035428775	K00242	sdhD, frdD; succinate dehydrogenase membrane anchor subunit
GCA_035429145	K00242	sdhD, frdD; succinate dehydrogenase membrane anchor subunit
GCF_010365105	K00242	sdhD, frdD; succinate dehydrogenase membrane anchor subunit
GCF_012927415	K00242	sdhD, frdD; succinate dehydrogenase membrane anchor subunit
GCF_012927455	K00242	sdhD, frdD; succinate dehydrogenase membrane anchor subunit
GCF_015751795	K00242	sdhD, frdD; succinate dehydrogenase membrane anchor subunit
GCF_015752205	K00242	sdhD, frdD; succinate dehydrogenase membrane anchor subunit
GCF_015752225	K00242	sdhD, frdD; succinate dehydrogenase membrane anchor subunit
GCF_029892315	K00242	sdhD, frdD; succinate dehydrogenase membrane anchor subunit
GCA_000709345	K00244	frdA; succinate dehydrogenase flavoprotein subunit [EC:1.3.5.1]
GCA_000751355	K00244	frdA; succinate dehydrogenase flavoprotein subunit [EC:1.3.5.1]
GCF_010365105	K00244	frdA; succinate dehydrogenase flavoprotein subunit [EC:1.3.5.1]
GCF_012927455	K00244	frdA; succinate dehydrogenase flavoprotein subunit [EC:1.3.5.1]
GCF_015751795	K00244	frdA; succinate dehydrogenase flavoprotein subunit [EC:1.3.5.1]
GCF_015752205	K00244	frdA; succinate dehydrogenase flavoprotein subunit [EC:1.3.5.1]
GCF_015752225	K00244	frdA; succinate dehydrogenase flavoprotein subunit [EC:1.3.5.1]
GCF_029892315	K00244	frdA; succinate dehydrogenase flavoprotein subunit [EC:1.3.5.1]
GCA_000709345	K00245	frdB; succinate dehydrogenase iron-sulfur subunit [EC:1.3.5.1]
GCA_000751355	K00245	frdB; succinate dehydrogenase iron-sulfur subunit [EC:1.3.5.1]
GCA_030697125	K00245	frdB; succinate dehydrogenase iron-sulfur subunit [EC:1.3.5.1]
GCF_010365105	K00245	frdB; succinate dehydrogenase iron-sulfur subunit [EC:1.3.5.1]
GCF_012927455	K00245	frdB; succinate dehydrogenase iron-sulfur subunit [EC:1.3.5.1]
GCF_015751795	K00245	frdB; succinate dehydrogenase iron-sulfur subunit [EC:1.3.5.1]
GCF_015752205	K00245	frdB; succinate dehydrogenase iron-sulfur subunit [EC:1.3.5.1]
GCF_015752225	K00245	frdB; succinate dehydrogenase iron-sulfur subunit [EC:1.3.5.1]
GCF_029892315	K00245	frdB; succinate dehydrogenase iron-sulfur subunit [EC:1.3.5.1]
GCA_000709345	K00246	frdC; succinate dehydrogenase subunit C
GCA_000751355	K00246	frdC; succinate dehydrogenase subunit C
GCA_030697125	K00246	frdC; succinate dehydrogenase subunit C
GCF_010365105	K00246	frdC; succinate dehydrogenase subunit C
GCF_015751795	K00246	frdC; succinate dehydrogenase subunit C
GCF_015752205	K00246	frdC; succinate dehydrogenase subunit C
GCF_015752225	K00246	frdC; succinate dehydrogenase subunit C
GCF_029892315	K00246	frdC; succinate dehydrogenase subunit C
GCA_000709345	K00247	frdD; succinate dehydrogenase subunit D
GCA_000751355	K00247	frdD; succinate dehydrogenase subunit D
GCA_030697125	K00247	frdD; succinate dehydrogenase subunit D
GCF_010365105	K00247	frdD; succinate dehydrogenase subunit D
GCF_015751795	K00247	frdD; succinate dehydrogenase subunit D
GCF_015752205	K00247	frdD; succinate dehydrogenase subunit D
GCF_015752225	K00247	frdD; succinate dehydrogenase subunit D
GCF_029892315	K00247	frdD; succinate dehydrogenase subunit D
GCA_000015505	K00248	ACADS, bcd; butyryl-CoA dehydrogenase [EC:1.3.8.1]
GCA_000709345	K00248	ACADS, bcd; butyryl-CoA dehydrogenase [EC:1.3.8.1]
GCA_000751355	K00248	ACADS, bcd; butyryl-CoA dehydrogenase [EC:1.3.8.1]
GCA_001598235	K00248	ACADS, bcd; butyryl-CoA dehydrogenase [EC:1.3.8.1]
GCA_002256925	K00248	ACADS, bcd; butyryl-CoA dehydrogenase [EC:1.3.8.1]
GCA_023259235	K00248	ACADS, bcd; butyryl-CoA dehydrogenase [EC:1.3.8.1]
GCA_026400075	K00248	ACADS, bcd; butyryl-CoA dehydrogenase [EC:1.3.8.1]
GCA_027308165	K00248	ACADS, bcd; butyryl-CoA dehydrogenase [EC:1.3.8.1]
GCA_030697125	K00248	ACADS, bcd; butyryl-CoA dehydrogenase [EC:1.3.8.1]
GCA_031375865	K00248	ACADS, bcd; butyryl-CoA dehydrogenase [EC:1.3.8.1]
GCA_031396485	K00248	ACADS, bcd; butyryl-CoA dehydrogenase [EC:1.3.8.1]
GCA_031423655	K00248	ACADS, bcd; butyryl-CoA dehydrogenase [EC:1.3.8.1]
GCA_035428775	K00248	ACADS, bcd; butyryl-CoA dehydrogenase [EC:1.3.8.1]
GCA_035429145	K00248	ACADS, bcd; butyryl-CoA dehydrogenase [EC:1.3.8.1]
GCF_010365105	K00248	ACADS, bcd; butyryl-CoA dehydrogenase [EC:1.3.8.1]
GCF_012927415	K00248	ACADS, bcd; butyryl-CoA dehydrogenase [EC:1.3.8.1]
GCF_012927455	K00248	ACADS, bcd; butyryl-CoA dehydrogenase [EC:1.3.8.1]
GCF_015751795	K00248	ACADS, bcd; butyryl-CoA dehydrogenase [EC:1.3.8.1]
GCF_015752205	K00248	ACADS, bcd; butyryl-CoA dehydrogenase [EC:1.3.8.1]
GCF_015752225	K00248	ACADS, bcd; butyryl-CoA dehydrogenase [EC:1.3.8.1]
GCF_029892315	K00248	ACADS, bcd; butyryl-CoA dehydrogenase [EC:1.3.8.1]
GCA_000015505	K00261	GLUD1_2, gdhA; glutamate dehydrogenase (NAD(P)+) [EC:1.4.1.3]
GCA_000709345	K00261	GLUD1_2, gdhA; glutamate dehydrogenase (NAD(P)+) [EC:1.4.1.3]
GCA_000751355	K00261	GLUD1_2, gdhA; glutamate dehydrogenase (NAD(P)+) [EC:1.4.1.3]
GCA_001598235	K00261	GLUD1_2, gdhA; glutamate dehydrogenase (NAD(P)+) [EC:1.4.1.3]
GCA_001598235	K00261	GLUD1_2, gdhA; glutamate dehydrogenase (NAD(P)+) [EC:1.4.1.3]
GCA_002256925	K00261	GLUD1_2, gdhA; glutamate dehydrogenase (NAD(P)+) [EC:1.4.1.3]
GCA_023259235	K00261	GLUD1_2, gdhA; glutamate dehydrogenase (NAD(P)+) [EC:1.4.1.3]
GCA_026400075	K00261	GLUD1_2, gdhA; glutamate dehydrogenase (NAD(P)+) [EC:1.4.1.3]
GCA_027308165	K00261	GLUD1_2, gdhA; glutamate dehydrogenase (NAD(P)+) [EC:1.4.1.3]
GCA_030697125	K00261	GLUD1_2, gdhA; glutamate dehydrogenase (NAD(P)+) [EC:1.4.1.3]
GCA_031364265	K00261	GLUD1_2, gdhA; glutamate dehydrogenase (NAD(P)+) [EC:1.4.1.3]
GCA_031375865	K00261	GLUD1_2, gdhA; glutamate dehydrogenase (NAD(P)+) [EC:1.4.1.3]
GCA_031396485	K00261	GLUD1_2, gdhA; glutamate dehydrogenase (NAD(P)+) [EC:1.4.1.3]
GCA_031423655	K00261	GLUD1_2, gdhA; glutamate dehydrogenase (NAD(P)+) [EC:1.4.1.3]
GCA_035428775	K00261	GLUD1_2, gdhA; glutamate dehydrogenase (NAD(P)+) [EC:1.4.1.3]
GCA_035429145	K00261	GLUD1_2, gdhA; glutamate dehydrogenase (NAD(P)+) [EC:1.4.1.3]
GCF_010365105	K00261	GLUD1_2, gdhA; glutamate dehydrogenase (NAD(P)+) [EC:1.4.1.3]
GCF_012927455	K00261	GLUD1_2, gdhA; glutamate dehydrogenase (NAD(P)+) [EC:1.4.1.3]
GCF_015751795	K00261	GLUD1_2, gdhA; glutamate dehydrogenase (NAD(P)+) [EC:1.4.1.3]
GCF_015752205	K00261	GLUD1_2, gdhA; glutamate dehydrogenase (NAD(P)+) [EC:1.4.1.3]
GCF_015752225	K00261	GLUD1_2, gdhA; glutamate dehydrogenase (NAD(P)+) [EC:1.4.1.3]
GCF_029892315	K00261	GLUD1_2, gdhA; glutamate dehydrogenase (NAD(P)+) [EC:1.4.1.3]
GCA_000015505	K00281	GLDC, gcvP; glycine cleavage system P protein (glycine dehydrogenase) [EC:1.4.4.2]
GCA_000709345	K00281	GLDC, gcvP; glycine cleavage system P protein (glycine dehydrogenase) [EC:1.4.4.2]
GCA_000751355	K00281	GLDC, gcvP; glycine cleavage system P protein (glycine dehydrogenase) [EC:1.4.4.2]
GCA_001598235	K00281	GLDC, gcvP; glycine cleavage system P protein (glycine dehydrogenase) [EC:1.4.4.2]
GCA_023259235	K00281	GLDC, gcvP; glycine cleavage system P protein (glycine dehydrogenase) [EC:1.4.4.2]
GCA_026400075	K00281	GLDC, gcvP; glycine cleavage system P protein (glycine dehydrogenase) [EC:1.4.4.2]
GCA_027308165	K00281	GLDC, gcvP; glycine cleavage system P protein (glycine dehydrogenase) [EC:1.4.4.2]
GCA_030697125	K00281	GLDC, gcvP; glycine cleavage system P protein (glycine dehydrogenase) [EC:1.4.4.2]
GCA_030697125	K00281	GLDC, gcvP; glycine cleavage system P protein (glycine dehydrogenase) [EC:1.4.4.2]
GCA_031364265	K00281	GLDC, gcvP; glycine cleavage system P protein (glycine dehydrogenase) [EC:1.4.4.2]
GCA_031364265	K00281	GLDC, gcvP; glycine cleavage system P protein (glycine dehydrogenase) [EC:1.4.4.2]
GCA_031375865	K00281	GLDC, gcvP; glycine cleavage system P protein (glycine dehydrogenase) [EC:1.4.4.2]
GCA_031396485	K00281	GLDC, gcvP; glycine cleavage system P protein (glycine dehydrogenase) [EC:1.4.4.2]
GCA_035428775	K00281	GLDC, gcvP; glycine cleavage system P protein (glycine dehydrogenase) [EC:1.4.4.2]
GCA_035429145	K00281	GLDC, gcvP; glycine cleavage system P protein (glycine dehydrogenase) [EC:1.4.4.2]
GCF_010365105	K00281	GLDC, gcvP; glycine cleavage system P protein (glycine dehydrogenase) [EC:1.4.4.2]
GCF_012927415	K00281	GLDC, gcvP; glycine cleavage system P protein (glycine dehydrogenase) [EC:1.4.4.2]
GCF_012927455	K00281	GLDC, gcvP; glycine cleavage system P protein (glycine dehydrogenase) [EC:1.4.4.2]
GCF_015751795	K00281	GLDC, gcvP; glycine cleavage system P protein (glycine dehydrogenase) [EC:1.4.4.2]
GCF_015752205	K00281	GLDC, gcvP; glycine cleavage system P protein (glycine dehydrogenase) [EC:1.4.4.2]
GCF_015752225	K00281	GLDC, gcvP; glycine cleavage system P protein (glycine dehydrogenase) [EC:1.4.4.2]
GCF_029892315	K00281	GLDC, gcvP; glycine cleavage system P protein (glycine dehydrogenase) [EC:1.4.4.2]
GCF_012927415	K00282	gcvPA; glycine cleavage system P protein (glycine dehydrogenase) subunit 1 [EC:1.4.4.2]
GCF_012927415	K00283	gcvPB; glycine cleavage system P protein (glycine dehydrogenase) subunit 2 [EC:1.4.4.2]
GCA_000015505	K00297	metF, MTHFR; methylenetetrahydrofolate reductase (NADH) [EC:1.5.1.54]
GCA_000709345	K00297	metF, MTHFR; methylenetetrahydrofolate reductase (NADH) [EC:1.5.1.54]
GCA_000751355	K00297	metF, MTHFR; methylenetetrahydrofolate reductase (NADH) [EC:1.5.1.54]
GCA_001598235	K00297	metF, MTHFR; methylenetetrahydrofolate reductase (NADH) [EC:1.5.1.54]
GCA_002256925	K00297	metF, MTHFR; methylenetetrahydrofolate reductase (NADH) [EC:1.5.1.54]
GCA_023259235	K00297	metF, MTHFR; methylenetetrahydrofolate reductase (NADH) [EC:1.5.1.54]
GCA_026400075	K00297	metF, MTHFR; methylenetetrahydrofolate reductase (NADH) [EC:1.5.1.54]
GCA_027308165	K00297	metF, MTHFR; methylenetetrahydrofolate reductase (NADH) [EC:1.5.1.54]
GCA_030697125	K00297	metF, MTHFR; methylenetetrahydrofolate reductase (NADH) [EC:1.5.1.54]
GCA_031364265	K00297	metF, MTHFR; methylenetetrahydrofolate reductase (NADH) [EC:1.5.1.54]
GCA_031375865	K00297	metF, MTHFR; methylenetetrahydrofolate reductase (NADH) [EC:1.5.1.54]
GCA_031396485	K00297	metF, MTHFR; methylenetetrahydrofolate reductase (NADH) [EC:1.5.1.54]
GCA_031423655	K00297	metF, MTHFR; methylenetetrahydrofolate reductase (NADH) [EC:1.5.1.54]
GCA_035428775	K00297	metF, MTHFR; methylenetetrahydrofolate reductase (NADH) [EC:1.5.1.54]
GCA_035429145	K00297	metF, MTHFR; methylenetetrahydrofolate reductase (NADH) [EC:1.5.1.54]
GCF_010365105	K00297	metF, MTHFR; methylenetetrahydrofolate reductase (NADH) [EC:1.5.1.54]
GCF_012927415	K00297	metF, MTHFR; methylenetetrahydrofolate reductase (NADH) [EC:1.5.1.54]
GCF_012927455	K00297	metF, MTHFR; methylenetetrahydrofolate reductase (NADH) [EC:1.5.1.54]
GCF_015751795	K00297	metF, MTHFR; methylenetetrahydrofolate reductase (NADH) [EC:1.5.1.54]
GCF_015752205	K00297	metF, MTHFR; methylenetetrahydrofolate reductase (NADH) [EC:1.5.1.54]
GCF_015752225	K00297	metF, MTHFR; methylenetetrahydrofolate reductase (NADH) [EC:1.5.1.54]
GCF_029892315	K00297	metF, MTHFR; methylenetetrahydrofolate reductase (NADH) [EC:1.5.1.54]
GCA_000015505	K00382	DLD, lpd, pdhD; dihydrolipoyl dehydrogenase [EC:1.8.1.4]
GCA_000015505	K00382	DLD, lpd, pdhD; dihydrolipoyl dehydrogenase [EC:1.8.1.4]
GCA_000709345	K00382	DLD, lpd, pdhD; dihydrolipoyl dehydrogenase [EC:1.8.1.4]
GCA_000709345	K00382	DLD, lpd, pdhD; dihydrolipoyl dehydrogenase [EC:1.8.1.4]
GCA_000709345	K00382	DLD, lpd, pdhD; dihydrolipoyl dehydrogenase [EC:1.8.1.4]
GCA_000709345	K00382	DLD, lpd, pdhD; dihydrolipoyl dehydrogenase [EC:1.8.1.4]
GCA_000751355	K00382	DLD, lpd, pdhD; dihydrolipoyl dehydrogenase [EC:1.8.1.4]
GCA_000751355	K00382	DLD, lpd, pdhD; dihydrolipoyl dehydrogenase [EC:1.8.1.4]
GCA_001598235	K00382	DLD, lpd, pdhD; dihydrolipoyl dehydrogenase [EC:1.8.1.4]
GCA_001598235	K00382	DLD, lpd, pdhD; dihydrolipoyl dehydrogenase [EC:1.8.1.4]
GCA_001598235	K00382	DLD, lpd, pdhD; dihydrolipoyl dehydrogenase [EC:1.8.1.4]
GCA_002256925	K00382	DLD, lpd, pdhD; dihydrolipoyl dehydrogenase [EC:1.8.1.4]
GCA_002256925	K00382	DLD, lpd, pdhD; dihydrolipoyl dehydrogenase [EC:1.8.1.4]
GCA_023259235	K00382	DLD, lpd, pdhD; dihydrolipoyl dehydrogenase [EC:1.8.1.4]
GCA_023259235	K00382	DLD, lpd, pdhD; dihydrolipoyl dehydrogenase [EC:1.8.1.4]
GCA_023259235	K00382	DLD, lpd, pdhD; dihydrolipoyl dehydrogenase [EC:1.8.1.4]
GCA_026400075	K00382	DLD, lpd, pdhD; dihydrolipoyl dehydrogenase [EC:1.8.1.4]
GCA_027308165	K00382	DLD, lpd, pdhD; dihydrolipoyl dehydrogenase [EC:1.8.1.4]
GCA_027308165	K00382	DLD, lpd, pdhD; dihydrolipoyl dehydrogenase [EC:1.8.1.4]
GCA_027308165	K00382	DLD, lpd, pdhD; dihydrolipoyl dehydrogenase [EC:1.8.1.4]
GCA_027308165	K00382	DLD, lpd, pdhD; dihydrolipoyl dehydrogenase [EC:1.8.1.4]
GCA_030697125	K00382	DLD, lpd, pdhD; dihydrolipoyl dehydrogenase [EC:1.8.1.4]
GCA_030697125	K00382	DLD, lpd, pdhD; dihydrolipoyl dehydrogenase [EC:1.8.1.4]
GCA_030697125	K00382	DLD, lpd, pdhD; dihydrolipoyl dehydrogenase [EC:1.8.1.4]
GCA_031364265	K00382	DLD, lpd, pdhD; dihydrolipoyl dehydrogenase [EC:1.8.1.4]
GCA_031364265	K00382	DLD, lpd, pdhD; dihydrolipoyl dehydrogenase [EC:1.8.1.4]
GCA_031364265	K00382	DLD, lpd, pdhD; dihydrolipoyl dehydrogenase [EC:1.8.1.4]
GCA_031364265	K00382	DLD, lpd, pdhD; dihydrolipoyl dehydrogenase [EC:1.8.1.4]
GCA_031364265	K00382	DLD, lpd, pdhD; dihydrolipoyl dehydrogenase [EC:1.8.1.4]
GCA_031364265	K00382	DLD, lpd, pdhD; dihydrolipoyl dehydrogenase [EC:1.8.1.4]
GCA_031364265	K00382	DLD, lpd, pdhD; dihydrolipoyl dehydrogenase [EC:1.8.1.4]
GCA_031364265	K00382	DLD, lpd, pdhD; dihydrolipoyl dehydrogenase [EC:1.8.1.4]
GCA_031364265	K00382	DLD, lpd, pdhD; dihydrolipoyl dehydrogenase [EC:1.8.1.4]
GCA_031375865	K00382	DLD, lpd, pdhD; dihydrolipoyl dehydrogenase [EC:1.8.1.4]
GCA_031396485	K00382	DLD, lpd, pdhD; dihydrolipoyl dehydrogenase [EC:1.8.1.4]
GCA_031396485	K00382	DLD, lpd, pdhD; dihydrolipoyl dehydrogenase [EC:1.8.1.4]
GCA_031423655	K00382	DLD, lpd, pdhD; dihydrolipoyl dehydrogenase [EC:1.8.1.4]
GCA_035428775	K00382	DLD, lpd, pdhD; dihydrolipoyl dehydrogenase [EC:1.8.1.4]
GCA_035428775	K00382	DLD, lpd, pdhD; dihydrolipoyl dehydrogenase [EC:1.8.1.4]
GCA_035429145	K00382	DLD, lpd, pdhD; dihydrolipoyl dehydrogenase [EC:1.8.1.4]
GCA_035429145	K00382	DLD, lpd, pdhD; dihydrolipoyl dehydrogenase [EC:1.8.1.4]
GCF_010365105	K00382	DLD, lpd, pdhD; dihydrolipoyl dehydrogenase [EC:1.8.1.4]
GCF_010365105	K00382	DLD, lpd, pdhD; dihydrolipoyl dehydrogenase [EC:1.8.1.4]
GCF_012927415	K00382	DLD, lpd, pdhD; dihydrolipoyl dehydrogenase [EC:1.8.1.4]
GCF_012927415	K00382	DLD, lpd, pdhD; dihydrolipoyl dehydrogenase [EC:1.8.1.4]
GCF_012927415	K00382	DLD, lpd, pdhD; dihydrolipoyl dehydrogenase [EC:1.8.1.4]
GCF_012927455	K00382	DLD, lpd, pdhD; dihydrolipoyl dehydrogenase [EC:1.8.1.4]
GCF_012927455	K00382	DLD, lpd, pdhD; dihydrolipoyl dehydrogenase [EC:1.8.1.4]
GCF_012927455	K00382	DLD, lpd, pdhD; dihydrolipoyl dehydrogenase [EC:1.8.1.4]
GCF_015751795	K00382	DLD, lpd, pdhD; dihydrolipoyl dehydrogenase [EC:1.8.1.4]
GCF_015751795	K00382	DLD, lpd, pdhD; dihydrolipoyl dehydrogenase [EC:1.8.1.4]
GCF_015752205	K00382	DLD, lpd, pdhD; dihydrolipoyl dehydrogenase [EC:1.8.1.4]
GCF_015752205	K00382	DLD, lpd, pdhD; dihydrolipoyl dehydrogenase [EC:1.8.1.4]
GCF_015752225	K00382	DLD, lpd, pdhD; dihydrolipoyl dehydrogenase [EC:1.8.1.4]
GCF_015752225	K00382	DLD, lpd, pdhD; dihydrolipoyl dehydrogenase [EC:1.8.1.4]
GCF_029892315	K00382	DLD, lpd, pdhD; dihydrolipoyl dehydrogenase [EC:1.8.1.4]
GCF_029892315	K00382	DLD, lpd, pdhD; dihydrolipoyl dehydrogenase [EC:1.8.1.4]
GCA_000015505	K00600	glyA, SHMT; glycine hydroxymethyltransferase [EC:2.1.2.1]
GCA_000709345	K00600	glyA, SHMT; glycine hydroxymethyltransferase [EC:2.1.2.1]
GCA_000751355	K00600	glyA, SHMT; glycine hydroxymethyltransferase [EC:2.1.2.1]
GCA_001598235	K00600	glyA, SHMT; glycine hydroxymethyltransferase [EC:2.1.2.1]
GCA_023259235	K00600	glyA, SHMT; glycine hydroxymethyltransferase [EC:2.1.2.1]
GCA_026400075	K00600	glyA, SHMT; glycine hydroxymethyltransferase [EC:2.1.2.1]
GCA_030697125	K00600	glyA, SHMT; glycine hydroxymethyltransferase [EC:2.1.2.1]
GCA_031423655	K00600	glyA, SHMT; glycine hydroxymethyltransferase [EC:2.1.2.1]
GCA_035428775	K00600	glyA, SHMT; glycine hydroxymethyltransferase [EC:2.1.2.1]
GCA_035429145	K00600	glyA, SHMT; glycine hydroxymethyltransferase [EC:2.1.2.1]
GCF_010365105	K00600	glyA, SHMT; glycine hydroxymethyltransferase [EC:2.1.2.1]
GCF_012927415	K00600	glyA, SHMT; glycine hydroxymethyltransferase [EC:2.1.2.1]
GCF_012927455	K00600	glyA, SHMT; glycine hydroxymethyltransferase [EC:2.1.2.1]
GCF_015751795	K00600	glyA, SHMT; glycine hydroxymethyltransferase [EC:2.1.2.1]
GCF_015752205	K00600	glyA, SHMT; glycine hydroxymethyltransferase [EC:2.1.2.1]
GCF_015752225	K00600	glyA, SHMT; glycine hydroxymethyltransferase [EC:2.1.2.1]
GCF_029892315	K00600	glyA, SHMT; glycine hydroxymethyltransferase [EC:2.1.2.1]
GCA_000015505	K00605	gcvT, AMT; glycine cleavage system T protein (aminomethyltransferase) [EC:2.1.2.10]
GCA_000709345	K00605	gcvT, AMT; glycine cleavage system T protein (aminomethyltransferase) [EC:2.1.2.10]
GCA_000751355	K00605	gcvT, AMT; glycine cleavage system T protein (aminomethyltransferase) [EC:2.1.2.10]
GCA_001598235	K00605	gcvT, AMT; glycine cleavage system T protein (aminomethyltransferase) [EC:2.1.2.10]
[truncated: 1,686 more rows]

## Sheet: Table S7
Table S7 The summary of genes related to cold adaption and carbohydrate and peptide metabolism of all 82 high quality genomes
#catalog	K01087 otsB; trehalose 6-phosphate phosphatase [EC:3.1.3.12]	K07638 envZ; two-component system, OmpR family, osmolarity sensor histidine kinase EnvZ [EC:2.7.13.3]	K00697 otsA; trehalose 6-phosphate synthase [EC:2.4.1.15 2.4.1.347]	K04062 osmB; osmotically inducible lipoprotein OsmB	K04065 osmY; hyperosmotically inducible periplasmic protein	K00130 betB, gbsA; betaine-aldehyde dehydrogenase [EC:1.2.1.8]	K02000 proV; glycine betaine/proline transport system ATP-binding protein [EC:7.6.2.9]	K02002 proX; glycine betaine/proline transport system substrate-binding protein	K02001 proW; glycine betaine/proline transport system permease protein	K02168 betT, betS; choline/glycine/proline betaine transport protein	K03762 proP; MFS transporter, MHS family, proline/betaine transporter	K05020 opuD, betL; glycine betaine transporter	K01236 treZ, glgZ; maltooligosyltrehalose trehalohydrolase [EC:3.2.1.141]	K03451 TC.BCT; betaine/carnitine transporter, BCCT family	K10236 thuE, lpqY; trehalose/maltose transport system substrate-binding protein	K10238 thuG, sugB; trehalose/maltose transport system permease protein	K10237 thuF, sugA; trehalose/maltose transport system permease protein	K16055 TPS; trehalose 6-phosphate synthase/phosphatase [EC:2.4.1.15 3.1.3.12]	K00108 betA, CHDH; choline dehydrogenase [EC:1.1.99.1]	GT51	GT4	GH3	GH103	GH77	GH13	GT35	GH24	GT5	GT14	GH1	GH10	I87 HflC (Escherichia coli)	C56 PfpI peptidase (Pyrococcus furiosus)	M55 D-aminopeptidase DppA (Bacillus subtilis)	C26 gamma-glutamyl hydrolase (Rattus norvegicus)	M20 glutamate carboxypeptidase (Pseudomonas sp.)	S24 repressor LexA (Escherichia coli)	T02 glycosylasparaginase precursor (Homo sapiens)	C40 dipeptidyl-peptidase VI (Lysinibacillus sphaericus)	M19 membrane dipeptidase (Homo sapiens)	M75 imelysin (Pseudomonas aeruginosa)	N06 YscU protein (Yersinia pseudotuberculosis)	M12 astacin (Astacus astacus)	group
GCA_000015505	1	2	1	1	3	0	0	0	0	0	0	0	0	0	0	0	0	0	0	6	6	1	2	1	3	1	2	1	0	0	0	4	3	0	9	8	1	0	2	1	1	0	0	N1
GCA_000282655	1	2	1	2	2	0	0	0	0	0	0	0	0	0	0	0	0	0	0	4	4	1	1	0	0	0	0	0	0	0	0	4	5	1	8	11	2	1	1	1	1	1	0	N18
GCA_000709345	1	1	1	2	2	0	1	1	1	1	0	0	0	0	0	0	0	0	0	5	5	2	4	1	2	1	1	1	2	1	0	4	3	0	8	10	4	0	2	0	0	0	1	P7
GCA_000751355	1	1	1	1	2	0	2	2	2	0	0	0	0	0	0	0	0	0	0	4	7	1	2	1	2	1	1	1	2	1	1	4	2	0	8	9	2	0	2	0	0	2	1	P4
GCA_001598235	1	1	1	1	2	1	0	1	0	0	1	0	0	0	0	0	0	0	0	3	4	1	1	0	0	0	1	0	0	0	0	4	5	1	7	16	3	1	1	2	0	0	0	N6
GCA_002001015	1	2	1	1	1	0	0	0	0	0	0	0	0	0	0	0	0	0	0	4	4	1	2	0	0	0	0	0	0	0	0	4	5	0	9	7	2	0	1	1	0	0	0	G12
GCA_002256925	1	0	1	1	2	0	0	0	0	0	0	0	0	0	0	0	0	0	0	2	3	1	1	0	0	0	0	0	0	0	0	3	1	0	7	6	2	0	1	0	0	2	0	N10
GCA_002278925	1	1	1	1	2	0	0	0	0	0	0	0	0	0	0	0	0	0	0	5	3	1	2	0	0	0	0	0	0	0	0	3	4	0	7	11	3	0	1	0	0	0	0	N27
GCA_002281265	1	1	1	1	2	0	0	0	0	0	0	0	0	0	0	0	0	0	0	5	4	1	2	0	0	0	0	0	0	0	0	3	4	0	7	11	3	0	1	0	0	0	0	N25
GCA_002281715	1	1	1	1	2	0	0	0	0	0	0	0	0	0	0	0	0	0	0	5	3	1	2	0	0	0	0	0	0	0	0	3	4	0	7	11	3	0	1	0	0	0	0	N29
GCA_002281895	1	1	1	1	2	0	0	0	0	0	0	0	0	0	0	0	0	0	0	5	5	1	2	0	0	0	0	0	0	0	0	3	4	0	7	11	5	0	1	0	0	0	0	N28
GCA_002282035	1	1	1	1	2	0	0	0	0	0	0	0	0	0	0	0	0	0	0	5	5	1	2	0	0	0	0	0	0	0	0	3	4	0	7	11	5	0	1	0	0	0	0	N31
GCA_002379085	1	1	1	1	1	0	0	0	0	0	0	0	0	0	0	0	0	0	0	3	2	1	2	0	0	0	0	0	0	0	0	4	1	0	8	10	2	0	1	0	0	2	0	N40
GCA_002379095	1	1	1	1	1	1	0	0	0	0	0	0	0	0	0	0	0	0	0	3	6	1	2	0	0	0	0	0	0	0	0	3	0	0	7	10	2	0	1	0	0	2	0	N41
GCA_002381615	1	1	0	1	2	0	0	0	0	0	0	0	0	0	0	0	0	0	0	2	3	1	1	1	2	0	0	1	0	0	0	3	3	0	7	10	1	0	2	0	0	2	0	P10
GCA_002413395	1	1	1	0	3	0	0	0	0	0	0	0	0	0	0	0	0	0	0	3	9	1	2	0	0	0	0	0	0	0	0	3	3	0	7	7	1	0	1	0	0	0	0	P9
GCA_023259235	1	1	1	0	2	0	0	0	0	0	0	0	0	0	0	0	0	0	0	1	4	1	1	0	0	0	0	0	0	0	0	3	2	0	6	8	3	1	1	1	0	0	0	N3
GCA_025352405	0	1	0	1	1	1	0	0	0	0	0	1	0	0	0	0	0	0	0	3	3	1	1	0	0	0	0	0	0	0	0	3	1	0	9	6	2	1	1	1	0	2	0	G10
GCA_025361825	0	1	0	1	2	0	0	0	0	0	0	0	0	0	0	0	0	0	0	3	6	1	1	0	0	0	0	0	0	0	0	3	2	0	4	6	1	0	1	0	0	0	0	G2
GCA_025363315	0	1	0	1	2	2	0	0	0	0	0	0	0	0	0	0	0	0	0	3	6	1	1	0	0	0	0	0	0	0	0	2	2	0	7	6	3	0	1	0	0	0	0	G3
GCA_026400075	0	1	0	1	1	0	0	0	0	0	0	0	0	0	0	0	0	0	0	4	3	1	1	0	0	0	0	0	0	0	0	3	3	0	7	4	0	0	2	0	0	0	0	N2
GCA_027308165	1	1	0	1	0	0	0	0	0	0	0	0	0	0	0	0	0	0	0	3	3	1	1	0	0	0	0	0	0	0	0	2	1	0	8	8	1	0	2	0	0	2	0	N9
GCA_028291985	1	1	1	1	1	1	0	0	0	0	0	0	1	0	0	0	0	0	0	4	3	1	1	1	6	0	0	0	1	2	0	3	1	0	8	11	1	0	1	0	0	0	0	N22
GCA_030645205	1	1	2	1	1	0	0	0	0	0	0	0	0	0	0	0	0	0	0	4	3	1	2	0	0	0	0	0	0	0	0	1	1	0	6	7	2	0	1	0	0	0	0	N42
GCA_030646095	1	1	1	1	2	1	0	0	0	0	0	0	0	0	0	0	0	0	0	3	2	2	3	0	0	0	0	0	0	0	0	5	3	0	10	11	3	0	1	0	0	2	0	N33
GCA_030646735	1	1	0	0	2	0	0	0	0	0	0	0	0	0	0	0	0	0	0	2	2	1	0	0	0	0	0	0	0	0	0	4	1	0	4	5	1	0	2	0	0	0	0	N48
GCA_030654695	0	1	0	1	1	2	1	1	1	0	0	1	0	1	0	0	0	0	0	2	11	1	2	0	1	0	0	0	0	0	0	5	0	0	6	5	2	0	1	0	0	2	0	N47
GCA_030683285	1	1	1	1	1	0	0	0	0	0	0	0	0	0	0	0	0	0	0	4	4	1	2	0	0	0	0	0	0	0	0	3	1	0	7	10	1	0	0	0	0	0	0	N45
GCA_030683705	1	1	1	1	1	1	0	0	0	0	0	0	0	0	0	0	0	0	0	6	5	1	2	0	0	0	0	0	0	0	0	3	1	0	9	6	4	0	1	0	0	0	0	N43
GCA_030697125	1	1	2	1	2	0	0	0	0	0	0	0	0	0	0	0	0	0	0	3	3	1	1	0	0	0	0	0	0	0	0	3	1	0	8	7	1	0	1	0	0	0	0	N4
GCA_031363755	0	1	1	1	2	0	0	0	0	0	0	0	0	0	0	0	0	0	0	4	4	1	1	0	0	0	0	0	0	0	0	4	1	0	7	2	1	0	2	0	0	0	0	G11
GCA_031364265	1	1	1	0	1	0	0	0	0	0	0	0	0	0	0	0	0	0	0	3	3	1	1	0	0	0	0	0	1	0	0	2	0	0	6	4	1	0	1	1	0	0	0	N14
GCA_031375865	1	1	1	1	1	0	0	0	0	0	0	0	0	0	0	0	0	0	0	2	3	1	1	1	0	0	0	1	0	0	0	3	0	0	5	6	1	0	0	0	0	0	0	N11
GCA_031386895	0	1	1	1	2	0	0	0	0	0	0	0	0	0	0	0	0	0	0	3	5	1	1	0	0	0	0	0	0	0	0	3	1	0	8	5	1	0	1	0	0	0	0	G8
GCA_031396485	1	1	1	1	2	0	0	0	0	0	0	0	0	0	0	0	0	0	0	3	4	1	1	1	2	1	0	1	1	1	0	4	2	0	7	8	1	0	1	1	0	0	0	N13
GCA_031410335	0	1	0	1	2	2	0	0	0	0	0	0	0	0	0	0	0	0	0	2	3	1	1	0	0	0	0	0	0	0	0	3	1	0	7	6	1	0	1	0	0	0	0	G4
GCA_031412235	0	1	0	0	1	1	0	0	0	0	0	0	0	0	0	0	0	0	0	4	4	1	1	0	0	0	0	0	0	1	0	3	1	0	9	6	1	2	1	0	0	0	0	G9
GCA_031414215	0	1	0	1	2	0	0	0	0	0	0	0	0	0	0	0	0	0	0	3	3	1	1	0	0	0	0	0	0	0	0	3	2	0	8	5	1	0	1	0	0	0	0	G5
GCA_031417995	0	1	0	1	2	2	0	0	0	0	0	0	0	0	0	0	0	0	0	3	3	1	1	0	0	0	0	0	0	0	0	3	1	0	8	8	1	0	1	0	0	0	0	G7
GCA_031423655	1	1	1	1	1	0	0	0	0	0	0	0	0	0	0	0	0	0	0	2	4	1	1	1	1	1	0	1	0	0	0	1	0	0	4	5	1	0	1	1	0	0	0	N12
GCA_031424935	0	1	0	1	2	0	0	0	0	0	0	0	0	0	0	0	0	0	0	2	9	1	1	0	0	0	0	0	0	0	0	3	1	0	6	6	1	0	1	0	0	0	0	G6
GCA_031426775	1	1	1	1	2	0	0	0	0	0	0	0	0	0	0	0	0	0	0	3	1	0	2	0	1	0	0	0	0	0	0	4	4	0	9	10	3	0	1	0	0	2	0	N34
GCA_035428125	1	1	1	1	2	0	0	0	0	0	0	0	0	0	0	0	0	0	0	5	3	1	2	0	0	0	0	0	0	0	0	3	4	0	7	11	4	0	1	0	0	0	0	N32
GCA_035428705	1	1	1	1	2	0	0	0	0	0	0	0	0	0	0	0	0	0	0	5	2	1	2	0	0	0	0	0	0	0	0	3	4	0	7	11	3	0	1	0	0	0	0	N30
GCA_035428775	1	1	1	1	2	0	0	0	0	0	0	0	0	0	0	0	0	0	0	3	4	1	1	0	0	0	0	0	0	0	0	4	1	0	7	8	1	0	1	0	0	2	0	N7
GCA_035428925	1	1	1	1	2	0	0	0	0	0	0	0	0	0	0	0	0	0	0	5	3	1	2	0	0	0	0	0	0	0	0	3	4	0	7	11	4	0	1	0	0	0	0	N24
GCA_035429145	1	1	1	1	2	0	0	0	0	0	0	0	0	0	0	0	0	0	0	3	3	1	1	0	0	0	0	0	0	0	0	4	1	0	6	8	1	0	1	0	0	2	0	N8
GCA_035429445	1	1	1	1	2	0	0	0	0	0	0	0	0	0	0	0	0	0	0	5	2	1	2	0	0	0	1	0	0	0	0	3	4	0	7	10	4	0	2	0	0	0	0	N26
GCA_035638815	1	1	1	0	1	0	0	0	0	0	0	0	0	0	1	1	1	0	0	4	2	1	2	0	0	0	0	0	0	1	0	3	0	0	7	6	1	0	1	1	0	0	0	G14
GCA_035984465	0	1	0	1	2	1	0	0	0	1	1	0	0	0	0	0	0	0	0	6	3	1	2	1	2	1	0	1	0	0	0	3	1	1	7	8	0	1	2	1	1	0	0	P8
GCA_036676035	0	1	0	1	1	0	0	0	0	0	0	0	0	0	1	1	1	1	0	4	4	1	1	0	0	0	0	0	0	0	0	3	2	1	8	12	2	1	0	0	0	1	0	N23
GCA_945878995	0	0	0	1	1	1	0	0	0	0	0	0	0	0	0	0	0	0	0	2	6	1	2	0	0	0	0	0	0	1	0	3	2	0	6	8	2	0	1	0	0	1	0	N49
GCA_945881975	0	0	0	1	1	2	0	0	0	0	0	0	0	0	0	0	0	0	0	2	2	0	2	1	2	1	0	1	0	1	0	3	2	0	5	9	1	0	1	0	0	2	0	N50
GCA_945907175	0	1	0	0	0	3	0	0	0	0	0	0	0	0	0	0	0	0	0	1	6	1	1	0	0	0	0	0	0	0	0	2	1	0	7	6	1	0	0	0	0	2	0	N20
GCF_003711205	1	2	1	3	2	1	0	0	0	0	0	0	0	0	0	0	0	0	0	4	6	1	1	0	0	0	0	0	0	0	0	3	3	0	8	9	2	0	1	0	1	0	0	N16
GCF_009664225	1	2	1	3	2	1	0	0	0	0	0	0	0	0	0	0	0	0	0	4	6	1	1	0	0	0	0	0	0	0	0	3	3	0	8	9	2	0	1	0	1	0	0	N17
GCF_010365105	1	1	1	1	2	0	1	4	1	1	0	0	0	0	0	0	0	0	0	5	8	1	2	1	2	1	0	1	1	0	0	3	3	0	8	7	4	0	2	0	0	2	1	P6
GCF_012584515	0	1	0	0	0	2	2	5	3	0	1	0	0	1	0	0	0	0	1	3	8	1	1	0	0	0	1	0	0	0	0	5	1	0	6	11	3	0	2	0	1	2	0	P12
GCF_012927415	1	1	1	1	1	0	0	0	0	0	0	0	0	0	0	0	0	0	0	4	6	1	1	0	0	0	0	0	0	0	0	3	1	0	6	7	3	0	2	1	0	0	0	G1
GCF_012927455	1	1	1	1	2	0	0	0	0	0	0	0	0	0	0	0	0	0	0	4	11	1	2	0	0	0	0	0	1	0	0	4	1	0	8	10	3	0	2	1	0	2	0	N5
GCF_012927485	1	1	1	1	2	0	0	0	0	0	0	0	0	0	0	0	0	0	0	2	5	1	1	0	0	0	0	0	0	0	0	6	2	0	7	7	2	0	1	0	0	2	0	P11
GCF_013817205	1	1	1	0	2	0	0	0	0	0	0	0	0	0	0	0	0	0	0	5	3	1	2	0	0	0	0	0	0	0	0	4	3	0	7	8	1	0	1	0	0	0	0	P17
GCF_014641715	1	1	1	0	1	0	0	0	0	0	0	0	0	0	0	0	0	0	0	4	4	1	2	0	0	0	0	0	0	0	0	3	0	0	8	7	2	0	1	0	0	0	0	G13
GCF_015751795	1	1	1	1	2	1	2	5	2	1	1	0	0	0	0	0	0	0	1	5	3	2	2	1	3	1	0	1	2	1	1	5	2	1	8	8	2	1	2	0	1	2	0	P1
GCF_015752205	1	1	1	1	2	1	2	5	2	1	1	0	0	0	0	0	0	0	1	5	3	2	2	1	3	1	0	1	2	1	1	5	2	1	8	8	2	1	2	0	1	2	0	P2
GCF_015752225	1	1	1	1	2	0	1	2	1	1	0	0	0	0	0	0	0	0	0	5	6	1	2	1	3	1	0	1	2	1	1	4	2	0	8	9	3	0	2	0	0	2	0	P5
GCF_016185115	1	1	1	2	1	10	0	0	0	0	0	0	0	0	0	0	0	0	0	4	4	1	1	0	0	0	0	0	0	0	0	3	1	0	8	5	2	0	2	0	0	0	0	N21
GCF_029892315	1	1	1	1	2	1	2	5	2	1	1	0	0	0	0	0	0	0	1	5	5	2	2	1	3	1	1	1	2	1	1	5	2	1	8	8	4	1	2	0	1	2	0	P3
GCF_029945485	1	1	1	1	2	0	0	0	0	0	0	1	0	0	0	0	0	0	0	4	2	1	2	0	0	0	0	0	0	0	0	3	2	0	8	8	2	0	1	0	0	2	0	P14
GCF_029945685	1	1	1	1	2	0	0	0	0	0	0	0	0	0	0	0	0	0	0	4	3	1	2	0	0	0	0	0	0	0	0	3	3	0	8	8	2	0	1	0	0	2	0	P15
GCF_029945895	1	1	1	1	1	0	0	0	0	0	0	0	0	0	0	0	0	0	0	3	3	2	2	0	0	0	0	0	0	0	0	3	2	0	8	8	3	0	1	0	0	1	0	P16
GCF_029945925	1	1	1	0	2	0	0	0	0	0	0	1	0	0	0	0	0	0	0	4	4	1	2	0	0	0	0	0	0	0	0	4	2	0	7	9	4	0	1	0	0	2	0	P13
GCF_030653575	1	1	1	0	2	0	0	0	0	0	0	1	0	0	0	0	0	0	0	5	3	1	2	0	0	0	1	0	0	0	0	6	2	0	7	9	3	0	1	0	0	2	0	N35
GCF_030679725	1	1	1	0	2	0	0	0	0	0	0	1	0	0	0	0	0	0	0	5	3	1	2	0	0	0	0	0	0	0	0	4	2	0	8	10	4	0	1	0	0	2	0	N36
GCF_030680935	1	1	1	1	1	0	0	0	0	0	0	0	0	0	0	0	0	0	0	4	3	1	2	0	0	0	0	0	0	0	0	3	1	0	7	9	2	0	1	0	0	0	0	N46
GCF_030684785	1	1	1	0	2	1	0	0	0	0	0	1	0	0	0	0	0	0	0	3	3	1	2	0	0	0	0	0	0	0	0	6	1	0	9	9	3	0	1	0	0	2	0	N37
GCF_030689685	1	1	1	1	1	0	0	0	0	0	0	0	0	0	0	0	0	0	0	4	3	1	2	0	0	0	0	0	0	0	0	3	0	0	9	7	2	0	1	0	0	0	0	N44
GCF_030692545	1	1	1	0	2	0	0	0	0	0	0	1	0	0	0	0	0	0	0	6	4	1	2	0	0	0	0	0	0	0	0	6	2	0	10	10	3	0	0	0	0	1	0	N38
GCF_030698065	1	1	1	0	2	0	0	0	0	0	0	1	0	0	0	0	0	0	0	4	3	1	2	0	0	0	0	0	0	0	0	8	1	0	8	10	3	0	1	0	0	2	0	N39
GCF_030698095	1	1	1	0	2	2	1	2	3	0	0	0	0	0	0	0	0	0	1	3	9	1	1	0	0	0	0	0	0	0	0	4	2	0	6	7	1	0	1	2	1	0	0	N19
GCF_031411155	1	1	1	1	2	1	0	0	0	0	0	0	0	0	0	0	0	0	0	4	2	1	0	1	2	1	0	1	0	0	0	3	0	0	6	8	1	0	1	0	0	0	0	N15
GCF_033446725	1	1	1	0	2	1	1	1	1	0	1	1	0	0	0	0	0	0	0	4	3	1	2	0	0	0	0	0	0	0	0	4	2	0	7	16	1	0	1	0	0	0	0	P18
